# Supplementary material for: Codominant grasses differ in gene expression under experimental climate extremes in native tallgrass prairie
Source: PeerJ. 2018 Feb 14;6:e4394. doi: 10.7717/peerj.4394 (PMC5816582; doi:10.7717/peerj.4394)
Supplement: Supplemental Information 2 — See metadata therein for more information. [file peerj-06-4394-s002.xlsx]

## Sheet: metadata
S1A_spp_contrast	describes by-gene models for differences between A. geradiiand S. nutans
microarray_id	Unique Maize microarray probe ID
dye	microarray dye used for that particular sample
date	date of sampling
temp	temperature treatment for each sample
plot	plot for each sample (12 = watered, 13 = drought)
log10.intensity	intensity of expression, calculated as the log10 ( residual expression in A. gerardii * residual expression in S. nutans )
log2.exp.ratio.corrected	log2 ratio of expression ( residual expression in A. gerardii / resdidual expression in S. nutans )
p.value.gene.specific	result of a gene-wide linear model detecting the main effect of species, with bonferroni correction applied
descr	nonsignificant difference (NS) or significant differential expression (DE)
sprot_Top_BLASTX_hit	top annotation match from the Uniprot Swiss-prot protein database based on gene nucleotide sequence
sprot_Top_BLASTP_hit	top annotation match from the Uniprot Swiss-prot protein database based on predicted gene protein sequence
Pfam	top match to Pfam protein database
eggnog	top match to eggNOG database based on clusters of orthologous groups
gene_ontology_blast	GO terms from blast annotations
gene_ontology_pfam	GO terms from Pfam annotation
GOTERMS	All hierarchical GO terms matching the gene
S1B_GO_enrichment	describes the Gene Ontology enrichment of genes found with greater expression in A. gerardii versus S. nutans and greater expression in S. nutans versus A. gerardii
description	Describes the group in which the GO term is enriched
category	GO term ID
over_represented_pvalue	p-value representing the likelihood of enrichment by chance
under_represented_pvalue	p-value representing the likelihood of depletion by chance
numDEInCat	how many genes in [description] match [category]
numInCat	how many genes are there in total
term	GO term
ontology	Broad GO category (Biological process, Molecular function, or Cellular component)
go_term	concatenated previous columns
S2A_Ag_plot_contrast	describes by-gene models for differences between watered plot and drought plot in A. gerardii (plot 12 / plot 13)
microarray_id	Unique Maize microarray probe ID
dye	microarray dye used for that particular sample
spp	species (A. gerardii)
date	date of sampling
temp	temperature treatment for each sample
log10.intensity	intensity of expression, calculated as the log10 ( residual expression in watered plot * residual expression in drought plot )
log2.exp.ratio.corrected	log2 ratio of expression ( residual expression in watered plot / resdidual expression in drought plot )
p.value.gene.specific	result of a gene-wide linear model detecting the main effect of species, with bonferroni correction applied
descr	nonsignificant difference (NS) or significant differential expression (DE)
sprot_Top_BLASTX_hit	top annotation match from the Uniprot Swiss-prot protein database based on gene nucleotide sequence
sprot_Top_BLASTP_hit	top annotation match from the Uniprot Swiss-prot protein database based on predicted gene protein sequence
Pfam	top match to Pfam protein database
eggnog	top match to eggNOG database based on clusters of orthologous groups
gene_ontology_blast	GO terms from blast annotations
gene_ontology_pfam	GO terms from Pfam annotation
GOTERMS	All hierarchical GO terms matching the gene
S2B_Ag_GO_enrichment	describes the Gene Ontology enrichment of genes found with greater expression in watered versus drought and greater expression in drought versus watered
description	Describes the group in which the GO term is enriched
category	GO term ID
over_represented_pvalue	p-value representing the likelihood of enrichment by chance
under_represented_pvalue	p-value representing the likelihood of depletion by chance
numDEInCat	how many genes in [description] match [category]
numInCat	how many genes are there in total
term	GO term
ontology	Broad GO category (Biological process, Molecular function, or Cellular component)
go_term	concatenated previous columns
S3A_Sn_plot_contrast	describes by-gene models for differences between watered plot and drought plot in S. nutans (plot 12 / plot 13)
microarray_id	Unique Maize microarray probe ID
dye	microarray dye used for that particular sample
spp	species (S. nutans)
date	date of sampling
temp	temperature treatment for each sample
log10.intensity	intensity of expression, calculated as the log10 ( residual expression in watered plot * residual expression in drought plot )
log2.exp.ratio.corrected	log2 ratio of expression ( residual expression in watered plot / resdidual expression in drought plot )
p.value.gene.specific	result of a gene-wide linear model detecting the main effect of species, with bonferroni correction applied
descr	nonsignificant difference (NS) or significant differential expression (DE)
sprot_Top_BLASTX_hit	top annotation match from the Uniprot Swiss-prot protein database based on gene nucleotide sequence
sprot_Top_BLASTP_hit	top annotation match from the Uniprot Swiss-prot protein database based on predicted gene protein sequence
Pfam	top match to Pfam protein database
eggnog	top match to eggNOG database based on clusters of orthologous groups
gene_ontology_blast	GO terms from blast annotations
gene_ontology_pfam	GO terms from Pfam annotation
GOTERMS	All hierarchical GO terms matching the gene
S3B_Sn_GO_enrichment	describes the Gene Ontology enrichment of genes found with greater expression in watered versus drought and greater expression in drought versus watered
description	Describes the group in which the GO term is enriched
category	GO term ID
over_represented_pvalue	p-value representing the likelihood of enrichment by chance
under_represented_pvalue	p-value representing the likelihood of depletion by chance
numDEInCat	how many genes in [description] match [category]
numInCat	how many genes are there in total
term	GO term
ontology	Broad GO category (Biological process, Molecular function, or Cellular component)
go_term	concatenated previous columns
S4_Ag_temp_contrast	describes by-gene models for differences between ambient plot and heated plot in A. gerardii (ambient/heated)
microarray_id	Unique Maize microarray probe ID
dye	microarray dye used for that particular sample
spp	species (A. gerardii)
date	date of sampling
plot	plot for each sample (12 = watered, 13 = drought)
log10.intensity	intensity of expression, calculated as the log10 ( residual expression in ambient plot * residual expression in heated plot )
log2.exp.ratio.corrected	log2 ratio of expression ( residual expression in ambient plot / resdidual expression in heated plot )
p.value.gene.specific	result of a gene-wide linear model detecting the main effect of species, with bonferroni correction applied
descr	nonsignificant difference (NS) or significant differential expression (DE)
sprot_Top_BLASTX_hit	top annotation match from the Uniprot Swiss-prot protein database based on gene nucleotide sequence
sprot_Top_BLASTP_hit	top annotation match from the Uniprot Swiss-prot protein database based on predicted gene protein sequence
Pfam	top match to Pfam protein database
eggnog	top match to eggNOG database based on clusters of orthologous groups
gene_ontology_blast	GO terms from blast annotations
gene_ontology_pfam	GO terms from Pfam annotation
GOTERMS	All hierarchical GO terms matching the gene

## Sheet: S1A_spp_contrast
microarray_id	dye	date	temp	plot	log10.intensity	log2.exp.ratio.corrected	p.value.gene.specific	descr	sprot_Top_BLASTX_hit	sprot_Top_BLASTP_hit	Pfam	eggnog	gene_ontology_blast	gene_ontology_pfam	GOTERMS
BM072946	F635	4	heated	12	2.48942	1.05094	0.00633528	D.E.	PLDA1_MAIZE^PLDA1_MAIZE^Q:754-530,H:681-755^97.333%ID^E:2.7e-65^RecName: Full=Phospholipase D alpha 1;^Eukaryota; Viridiplantae; Streptophyta; Embryophyta; Tracheophyta; Spermatophyta; Magnoliophyta; Liliopsida; Poales; Poaceae; PACMAD clade; Panicoideae; Andropogonodae; Andropogoneae; Tripsacinae; Zea`PLDA1_MAIZE^PLDA1_MAIZE^Q:522-358,H:758-812^100%ID^E:2.7e-65^RecName: Full=Phospholipase D alph…	.	.	COG1502^Catalyzes the reversible phosphatidyl group transfer from one phosphatidylglycerol molecule to another to form cardiolipin (CL) (diphosphatidylglycerol) and glycerol (By similarity)	GO:0016020^cellular_component^membrane`GO:0005509^molecular_function^calcium ion binding`GO:0070290^molecular_function^N-acylphosphatidylethanolamine-specific phospholipase D activity`GO:0004630^molecular_function^phospholipase D activity`GO:0016042^biological_process^lipid catabolic process`GO:0046470^biological_process^phosphatidylcholine metabolic process	.	GO:0003674,GO:0003824,GO:0004620,GO:0004630,GO:0005488,GO:0005509,GO:0005575,GO:0006066,GO:0006576,GO:0006629,GO:0006644,GO:0006650,GO:0006793,GO:0006796,GO:0006807,GO:0008081,GO:0008150,GO:0008152,GO:0009056,GO:0009308,GO:0009987,GO:0016020,GO:0016042,GO:0016298,GO:0016787,GO:0016788,GO:0019637,GO:0034641,GO:0042439,GO:0042578,GO:0043167,GO:0043169,GO:0044106,GO:0044237,GO:0044238,GO:0044255,GO:…
BM073507	F532	18	heated	13	2.40572	1.62139	0.00266151	D.E.	.	.	.	.	.	.	#N/A
BM073998	F635	4	heated	12	2.53222	1.07284	0.000593636	D.E.	TRXF_ORYSJ^TRXF_ORYSJ^Q:609-256,H:68-187^85.833%ID^E:1.34e-64^RecName: Full=Thioredoxin F, chloroplastic;^Eukaryota; Viridiplantae; Streptophyta; Embryophyta; Tracheophyta; Spermatophyta; Magnoliophyta; Liliopsida; Poales; Poaceae; BOP clade; Oryzoideae; Oryzeae; Oryzinae; Oryza	TRXF_ORYSJ^TRXF_ORYSJ^Q:1-118,H:68-187^85.833%ID^E:6.42e-66^RecName: Full=Thioredoxin F, chloroplastic;^Eukaryota; Viridiplantae; Streptophyta; Embryophyta; Tracheophyta; Spermatophyta; Magnoliophyta; Liliopsida; Poales; Poaceae; BOP clade; Oryzoideae; Oryzeae; Oryzinae; Oryza	PF00085.17^Thioredoxin^Thioredoxin^13-113^E:1e-23	COG0526^Thioredoxin	GO:0009507^cellular_component^chloroplast`GO:0016671^molecular_function^oxidoreductase activity, acting on a sulfur group of donors, disulfide as acceptor`GO:0015035^molecular_function^protein disulfide oxidoreductase activity`GO:0045454^biological_process^cell redox homeostasis`GO:0034599^biological_process^cellular response to oxidative stress`GO:0006662^biological_process^glycerol ether metabo…	GO:0045454^biological_process^cell redox homeostasis	GO:0000103,GO:0003674,GO:0003824,GO:0005575,GO:0006457,GO:0006662,GO:0006790,GO:0006950,GO:0006979,GO:0008150,GO:0008152,GO:0009507,GO:0009536,GO:0009987,GO:0015035,GO:0015036,GO:0016491,GO:0016667,GO:0016671,GO:0018904,GO:0019538,GO:0019725,GO:0033554,GO:0034599,GO:0042221,GO:0042592,GO:0043170,GO:0043226,GO:0043227,GO:0043229,GO:0043231,GO:0044237,GO:0044238,GO:0044260,GO:0044267,GO:0044281,GO:…
BM074097	F532	18	heated	13	2.26603	1.40457	0.0040331	D.E.	.	.	.	.	.	.	#N/A
BM074811	F635	4	ambient	13	2.28094	-2.822	0.0042567	D.E.	FER1_MAIZE^FER1_MAIZE^Q:592-143,H:1-150^96%ID^E:1.47e-57^RecName: Full=Ferredoxin-1, chloroplastic {ECO:0000305};^Eukaryota; Viridiplantae; Streptophyta; Embryophyta; Tracheophyta; Spermatophyta; Magnoliophyta; Liliopsida; Poales; Poaceae; PACMAD clade; Panicoideae; Andropogonodae; Andropogoneae; Tripsacinae; Zea	FER1_MAIZE^FER1_MAIZE^Q:1-150,H:1-150^96%ID^E:7.32e-92^RecName: Full=Ferredoxin-1, chloroplastic {ECO:0000305};^Eukaryota; Viridiplantae; Streptophyta; Embryophyta; Tracheophyta; Spermatophyta; Magnoliophyta; Liliopsida; Poales; Poaceae; PACMAD clade; Panicoideae; Andropogonodae; Andropogoneae; Tripsacinae; Zea	PF00111.24^Fer2^2Fe-2S iron-sulfur cluster binding domain^61-134^E:1.4e-18	COG0633^Ferredoxin	GO:0009507^cellular_component^chloroplast`GO:0051537^molecular_function^2 iron, 2 sulfur cluster binding`GO:0009055^molecular_function^electron carrier activity`GO:0046872^molecular_function^metal ion binding`GO:0022900^biological_process^electron transport chain	GO:0009055^molecular_function^electron carrier activity`GO:0051536^molecular_function^iron-sulfur cluster binding	GO:0003674,GO:0005488,GO:0005575,GO:0006091,GO:0008150,GO:0008152,GO:0009055,GO:0009507,GO:0009536,GO:0009987,GO:0022900,GO:0043167,GO:0043169,GO:0043226,GO:0043227,GO:0043229,GO:0043231,GO:0044237,GO:0044424,GO:0044444,GO:0044464,GO:0044699,GO:0044710,GO:0044763,GO:0046872,GO:0051536,GO:0051537,GO:0051540,GO:0055114
BM075044	F635	18	heated	13	2.45923	3.04462	0.0460761	D.E.	.	.	.	.	.	.	#N/A
BM075182	F635	4	heated	12	2.41833	1.69545	0.0370334	D.E.	USPAL_ARATH^USPAL_ARATH^Q:389-282,H:140-175^80.556%ID^E:4.75e-12^RecName: Full=Universal stress protein A-like protein;^Eukaryota; Viridiplantae; Streptophyta; Embryophyta; Tracheophyta; Spermatophyta; Magnoliophyta; eudicotyledons; Gunneridae; Pentapetalae; rosids; malvids; Brassicales; Brassicaceae; Camelineae; Arabidopsis	.	.	ENOG41119AN^Universal stress protein	GO:0005886^cellular_component^plasma membrane`GO:0016208^molecular_function^AMP binding`GO:0006950^biological_process^response to stress	.	GO:0000166,GO:0001882,GO:0001883,GO:0003674,GO:0005488,GO:0005575,GO:0005886,GO:0006950,GO:0008150,GO:0016020,GO:0016208,GO:0017076,GO:0030554,GO:0032549,GO:0032550,GO:0032553,GO:0032555,GO:0032559,GO:0036094,GO:0043167,GO:0043168,GO:0043169,GO:0044464,GO:0050896,GO:0097159,GO:0097367,GO:1901265,GO:1901363
BM079765	F635	18	heated	13	2.51767	1.91657	0.0142305	D.E.	UAP2_ARATH^UAP2_ARATH^Q:700-167,H:325-502^81.461%ID^E:3.4e-105^RecName: Full=UDP-N-acetylglucosamine diphosphorylase 2;^Eukaryota; Viridiplantae; Streptophyta; Embryophyta; Tracheophyta; Spermatophyta; Magnoliophyta; eudicotyledons; Gunneridae; Pentapetalae; rosids; malvids; Brassicales; Brassicaceae; Camelineae; Arabidopsis	UAP2_ARATH^UAP2_ARATH^Q:1-178,H:325-502^81.461%ID^E:3.86e-106^RecName: Full=UDP-N-acetylglucosamine diphosphorylase 2;^Eukaryota; Viridiplantae; Streptophyta; Embryophyta; Tracheophyta; Spermatophyta; Magnoliophyta; eudicotyledons; Gunneridae; Pentapetalae; rosids; malvids; Brassicales; Brassicaceae; Camelineae; Arabidopsis	.	COG4284^pyrophosphorylase	GO:0005829^cellular_component^cytosol`GO:0052630^molecular_function^UDP-N-acetylgalactosamine diphosphorylase activity`GO:0003977^molecular_function^UDP-N-acetylglucosamine diphosphorylase activity`GO:0003983^molecular_function^UTP:glucose-1-phosphate uridylyltransferase activity`GO:0006011^biological_process^UDP-glucose metabolic process`GO:0019276^biological_process^UDP-N-acetylgalactosamine me…	.	GO:0003674,GO:0003824,GO:0003977,GO:0003983,GO:0005575,GO:0005829,GO:0006011,GO:0006040,GO:0006047,GO:0006048,GO:0006139,GO:0006725,GO:0006753,GO:0006793,GO:0006796,GO:0006807,GO:0008150,GO:0008152,GO:0009058,GO:0009117,GO:0009165,GO:0009225,GO:0009226,GO:0009987,GO:0016740,GO:0016772,GO:0016779,GO:0018130,GO:0019276,GO:0019438,GO:0019637,GO:0034641,GO:0034654,GO:0044237,GO:0044238,GO:0044249,GO:…
BM331929	F532	18	ambient	13	2.34917	2.60169	0.0244794	D.E.	TAFCL_ARATH^TAFCL_ARATH^Q:693-592,H:571-604^76.471%ID^E:7.92e-09^RecName: Full=Transcription initiation factor TFIID subunit 12b;^Eukaryota; Viridiplantae; Streptophyta; Embryophyta; Tracheophyta; Spermatophyta; Magnoliophyta; eudicotyledons; Gunneridae; Pentapetalae; rosids; malvids; Brassicales; Brassicaceae; Camelineae; Arabidopsis	TAFCL_ARATH^TAFCL_ARATH^Q:4-37,H:571-604^76.471%ID^E:9.86e-10^RecName: Full=Transcription initiation factor TFIID subunit 12b;^Eukaryota; Viridiplantae; Streptophyta; Embryophyta; Tracheophyta; Spermatophyta; Magnoliophyta; eudicotyledons; Gunneridae; Pentapetalae; rosids; malvids; Brassicales; Brassicaceae; Camelineae; Arabidopsis	PF03847.10^TFIID_20kDa^Transcription initiation factor TFIID subunit A^4-27^E:1.5e-08	COG5624^TAF12 RNA polymerase II, TATA box binding protein (TBP)-associated factor	GO:0005669^cellular_component^transcription factor TFIID complex`GO:0006352^biological_process^DNA-templated transcription, initiation`GO:0006355^biological_process^regulation of transcription, DNA-templated	GO:0006352^biological_process^DNA-templated transcription, initiation`GO:0005669^cellular_component^transcription factor TFIID complex	GO:0005575,GO:0005667,GO:0005669,GO:0006139,GO:0006352,GO:0006355,GO:0006725,GO:0006807,GO:0008150,GO:0008152,GO:0009058,GO:0009059,GO:0009889,GO:0009987,GO:0010468,GO:0010556,GO:0016070,GO:0018130,GO:0019219,GO:0019222,GO:0019438,GO:0031323,GO:0031326,GO:0032774,GO:0032991,GO:0034641,GO:0034654,GO:0043170,GO:0043234,GO:0044237,GO:0044238,GO:0044249,GO:0044260,GO:0044271,GO:0044422,GO:0044424,GO:…
BM333642	F532	18	heated	13	2.38073	1.83739	0.0164787	D.E.	TLP6_ORYSJ^TLP6_ORYSJ^Q:771-361,H:267-403^88.321%ID^E:7.87e-63^RecName: Full=Tubby-like F-box protein 6;^Eukaryota; Viridiplantae; Streptophyta; Embryophyta; Tracheophyta; Spermatophyta; Magnoliophyta; Liliopsida; Poales; Poaceae; BOP clade; Oryzoideae; Oryzeae; Oryzinae; Oryza	.	.	.	.	.	#N/A
BM334124	F532	4	heated	12	2.72706	-2.28709	0.0169567	D.E.	.	.	.	.	.	.	#N/A
BM334144	F635	18	heated	13	2.47709	1.97819	0.0437547	D.E.	.	.	.	.	.	.	#N/A
BM334349	F532	18	heated	13	2.42433	1.79992	0.0429269	D.E.	RN167_RAT^RN167_RAT^Q:466-314,H:222-272^52.941%ID^E:2.89e-14^RecName: Full=E3 ubiquitin-protein ligase RNF167;^Eukaryota; Metazoa; Chordata; Craniata; Vertebrata; Euteleostomi; Mammalia; Eutheria; Euarchontoglires; Glires; Rodentia; Sciurognathi; Muroidea; Muridae; Murinae; Rattus	.	.	ENOG410Z5DF^Ring finger protein	GO:0005737^cellular_component^cytoplasm`GO:0012505^cellular_component^endomembrane system`GO:0016021^cellular_component^integral component of membrane`GO:0016874^molecular_function^ligase activity`GO:0004842^molecular_function^ubiquitin-protein transferase activity`GO:0008270^molecular_function^zinc ion binding`GO:0045786^biological_process^negative regulation of cell cycle`GO:0000209^biological_…	.	GO:0000209,GO:0003674,GO:0003824,GO:0004842,GO:0005488,GO:0005575,GO:0005737,GO:0006464,GO:0008150,GO:0008152,GO:0008270,GO:0009987,GO:0012505,GO:0016021,GO:0016567,GO:0016740,GO:0016874,GO:0019538,GO:0019787,GO:0031224,GO:0032446,GO:0036211,GO:0043167,GO:0043169,GO:0043170,GO:0043412,GO:0044237,GO:0044238,GO:0044260,GO:0044267,GO:0044424,GO:0044425,GO:0044464,GO:0045786,GO:0046872,GO:0046914,GO:…
BM337144	F532	18	heated	12	3.02294	-1.11859	0.00814851	D.E.	.	.	PF01442.15^Apolipoprotein^Apolipoprotein A1/A4/E domain^71-144^E:0.042	.	.	GO:0008289^molecular_function^lipid binding`GO:0006869^biological_process^lipid transport`GO:0042157^biological_process^lipoprotein metabolic process`GO:0005576^cellular_component^extracellular region	GO:0003674,GO:0005488,GO:0005575,GO:0005576,GO:0006810,GO:0006869,GO:0008150,GO:0008152,GO:0008289,GO:0019538,GO:0042157,GO:0043170,GO:0044238,GO:0044699,GO:0044765,GO:0051179,GO:0051234,GO:0071702,GO:0071704,GO:1902578
BM347878	F635	18	heated	13	2.35122	2.23618	0.0051986	D.E.	ACO2M_ARATH^ACO2M_ARATH^Q:643-209,H:846-990^88.276%ID^E:4.59e-86^RecName: Full=Aconitate hydratase 2, mitochondrial;^Eukaryota; Viridiplantae; Streptophyta; Embryophyta; Tracheophyta; Spermatophyta; Magnoliophyta; eudicotyledons; Gunneridae; Pentapetalae; rosids; malvids; Brassicales; Brassicaceae; Camelineae; Arabidopsis	ACO2M_ARATH^ACO2M_ARATH^Q:1-145,H:846-990^88.276%ID^E:2.92e-87^RecName: Full=Aconitate hydratase 2, mitochondrial;^Eukaryota; Viridiplantae; Streptophyta; Embryophyta; Tracheophyta; Spermatophyta; Magnoliophyta; eudicotyledons; Gunneridae; Pentapetalae; rosids; malvids; Brassicales; Brassicaceae; Camelineae; Arabidopsis	PF00694.16^Aconitase_C^Aconitase C-terminal domain^2-72^E:7.4e-32	COG1048^aconitate hydratase	GO:0005618^cellular_component^cell wall`GO:0009507^cellular_component^chloroplast`GO:0009570^cellular_component^chloroplast stroma`GO:0005829^cellular_component^cytosol`GO:0005739^cellular_component^mitochondrion`GO:0005774^cellular_component^vacuolar membrane`GO:0051539^molecular_function^4 iron, 4 sulfur cluster binding`GO:0003994^molecular_function^aconitate hydratase activity`GO:0005524^molec…	GO:0008152^biological_process^metabolic process	GO:0000166,GO:0001101,GO:0001882,GO:0001883,GO:0003674,GO:0003824,GO:0003994,GO:0005488,GO:0005507,GO:0005524,GO:0005575,GO:0005618,GO:0005739,GO:0005774,GO:0005829,GO:0005975,GO:0006081,GO:0006082,GO:0006097,GO:0006099,GO:0006101,GO:0006102,GO:0006950,GO:0006970,GO:0006979,GO:0008150,GO:0008152,GO:0009507,GO:0009532,GO:0009536,GO:0009570,GO:0009628,GO:0009651,GO:0009719,GO:0009725,GO:0009737,GO:…
CA829320	F635	18	heated	13	2.27274	3.2575	0.0311925	D.E.	.	.	.	.	.	.	#N/A
CB240070	F635	18	heated	13	2.32018	2.45483	0.0113507	D.E.	VTI13_ARATH^VTI13_ARATH^Q:88-537,H:1-150^64%ID^E:2.86e-62^RecName: Full=Vesicle transport v-SNARE 13;^Eukaryota; Viridiplantae; Streptophyta; Embryophyta; Tracheophyta; Spermatophyta; Magnoliophyta; eudicotyledons; Gunneridae; Pentapetalae; rosids; malvids; Brassicales; Brassicaceae; Camelineae; Arabidopsis	VTI13_ARATH^VTI13_ARATH^Q:1-150,H:1-150^64%ID^E:7.87e-63^RecName: Full=Vesicle transport v-SNARE 13;^Eukaryota; Viridiplantae; Streptophyta; Embryophyta; Tracheophyta; Spermatophyta; Magnoliophyta; eudicotyledons; Gunneridae; Pentapetalae; rosids; malvids; Brassicales; Brassicaceae; Camelineae; Arabidopsis	PF05008.12^V-SNARE^Vesicle transport v-SNARE protein N-terminus^12-90^E:1.7e-21	ENOG4111J90^vesicle transport through interaction with t-SNAREs	GO:0005794^cellular_component^Golgi apparatus`GO:0016021^cellular_component^integral component of membrane`GO:0006886^biological_process^intracellular protein transport`GO:0061025^biological_process^membrane fusion`GO:0016192^biological_process^vesicle-mediated transport	GO:0006886^biological_process^intracellular protein transport`GO:0016020^cellular_component^membrane	GO:0005575,GO:0005794,GO:0006810,GO:0006886,GO:0008104,GO:0008150,GO:0015031,GO:0016020,GO:0016021,GO:0016043,GO:0016192,GO:0031224,GO:0033036,GO:0043226,GO:0043227,GO:0043229,GO:0043231,GO:0044424,GO:0044425,GO:0044444,GO:0044464,GO:0045184,GO:0046907,GO:0051179,GO:0051234,GO:0051649,GO:0061024,GO:0061025,GO:0071702,GO:0071840
CB240098	F635	4	ambient	12	2.3972	1.70255	0.000146283	D.E.	SKP1B_ARATH^SKP1B_ARATH^Q:86-592,H:5-171^75.148%ID^E:1.25e-63^RecName: Full=SKP1-like protein 1B;^Eukaryota; Viridiplantae; Streptophyta; Embryophyta; Tracheophyta; Spermatophyta; Magnoliophyta; eudicotyledons; Gunneridae; Pentapetalae; rosids; malvids; Brassicales; Brassicaceae; Camelineae; Arabidopsis	SKP1B_ARATH^SKP1B_ARATH^Q:29-197,H:5-171^75.148%ID^E:5.06e-81^RecName: Full=SKP1-like protein 1B;^Eukaryota; Viridiplantae; Streptophyta; Embryophyta; Tracheophyta; Spermatophyta; Magnoliophyta; eudicotyledons; Gunneridae; Pentapetalae; rosids; malvids; Brassicales; Brassicaceae; Camelineae; Arabidopsis	PF03931.12^Skp1_POZ^Skp1 family, tetramerisation domain^29-88^E:1.9e-31`PF01466.16^Skp1^Skp1 family, dimerisation domain^148-195^E:2.2e-31	COG5201^ubiquitin-dependent protein catabolic process	GO:0005634^cellular_component^nucleus`GO:0009734^biological_process^auxin-activated signaling pathway`GO:0007059^biological_process^chromosome segregation`GO:0009793^biological_process^embryo development ending in seed dormancy`GO:0009873^biological_process^ethylene-activated signaling pathway`GO:0016567^biological_process^protein ubiquitination`GO:0006511^biological_process^ubiquitin-dependent p…	GO:0006511^biological_process^ubiquitin-dependent protein catabolic process	GO:0000160,GO:0003006,GO:0005575,GO:0005634,GO:0006464,GO:0006508,GO:0006511,GO:0007059,GO:0007165,GO:0008150,GO:0008152,GO:0009056,GO:0009057,GO:0009734,GO:0009755,GO:0009790,GO:0009793,GO:0009873,GO:0009987,GO:0016032,GO:0016567,GO:0019538,GO:0019941,GO:0022414,GO:0032446,GO:0032502,GO:0035556,GO:0036211,GO:0043170,GO:0043226,GO:0043227,GO:0043229,GO:0043231,GO:0043412,GO:0043632,GO:0044237,GO:…
CB240166	F532	4	ambient	13	2.68977	1.00121	0.0253242	D.E.	PABN3_ARATH^PABN3_ARATH^Q:37-609,H:1-195^71.282%ID^E:3.08e-66^RecName: Full=Polyadenylate-binding protein 3 {ECO:0000303|PubMed:18479511};^Eukaryota; Viridiplantae; Streptophyta; Embryophyta; Tracheophyta; Spermatophyta; Magnoliophyta; eudicotyledons; Gunneridae; Pentapetalae; rosids; malvids; Brassicales; Brassicaceae; Camelineae; Arabidopsis	PABN3_ARATH^PABN3_ARATH^Q:13-203,H:1-195^71.574%ID^E:1.61e-87^RecName: Full=Polyadenylate-binding protein 3 {ECO:0000303|PubMed:18479511};^Eukaryota; Viridiplantae; Streptophyta; Embryophyta; Tracheophyta; Spermatophyta; Magnoliophyta; eudicotyledons; Gunneridae; Pentapetalae; rosids; malvids; Brassicales; Brassicaceae; Camelineae; Arabidopsis	PF00076.19^RRM_1^RNA recognition motif. (a.k.a. RRM, RBD, or RNP domain)^100-168^E:1.2e-17`PF13893.3^RRM_5^RNA recognition motif. (a.k.a. RRM, RBD, or RNP domain)^113-171^E:0.061	ENOG4111PFV^Polyadenylate-binding protein	GO:0016607^cellular_component^nuclear speck`GO:0005774^cellular_component^vacuolar membrane`GO:0000166^molecular_function^nucleotide binding`GO:0008143^molecular_function^poly(A) binding	GO:0003676^molecular_function^nucleic acid binding	GO:0000166,GO:0003674,GO:0003676,GO:0003723,GO:0003727,GO:0005488,GO:0005575,GO:0005774,GO:0008143,GO:0016020,GO:0016604,GO:0016607,GO:0031090,GO:0036094,GO:0044422,GO:0044424,GO:0044428,GO:0044437,GO:0044444,GO:0044446,GO:0044451,GO:0044464,GO:0070717,GO:0097159,GO:0098588,GO:1901265,GO:1901363
CB329551	F635	4	heated	13	2.25707	-2.34653	0.044411	D.E.	H32_WHEAT^H32_WHEAT^Q:11-328,H:30-135^94.34%ID^E:1.65e-52^RecName: Full=Histone H3.2;^Eukaryota; Viridiplantae; Streptophyta; Embryophyta; Tracheophyta; Spermatophyta; Magnoliophyta; Liliopsida; Poales; Poaceae; BOP clade; Pooideae; Triticodae; Triticeae; Triticinae; Triticum	H32_TOBAC^H32_TOBAC^Q:4-110,H:30-136^95.327%ID^E:9.36e-68^RecName: Full=Histone H3.2;^Eukaryota; Viridiplantae; Streptophyta; Embryophyta; Tracheophyta; Spermatophyta; Magnoliophyta; eudicotyledons; Gunneridae; Pentapetalae; asterids; lamiids; Solanales; Solanaceae; Nicotianoideae; Nicotianeae; Nicotiana	PF00125.21^Histone^Core histone H2A/H2B/H3/H4^8-106^E:1.4e-48	.	GO:0000786^cellular_component^nucleosome`GO:0005634^cellular_component^nucleus`GO:0003677^molecular_function^DNA binding	GO:0003677^molecular_function^DNA binding	GO:0000786,GO:0003674,GO:0003676,GO:0003677,GO:0005488,GO:0005575,GO:0005634,GO:0032991,GO:0032993,GO:0043226,GO:0043227,GO:0043229,GO:0043231,GO:0043234,GO:0044422,GO:0044424,GO:0044427,GO:0044446,GO:0044464,GO:0044815,GO:0097159,GO:1901363,GO:1990104
CB329699	F532	18	ambient	13	2.52507	1.4228	0.00285608	D.E.	AMRA1_MOUSE^AMRA1_MOUSE^Q:251-586,H:41-152^48.214%ID^E:3.71e-24^RecName: Full=Activating molecule in BECN1-regulated autophagy protein 1;^Eukaryota; Metazoa; Chordata; Craniata; Vertebrata; Euteleostomi; Mammalia; Eutheria; Euarchontoglires; Glires; Rodentia; Sciurognathi; Muroidea; Muridae; Murinae; Mus; Mus	AMRA1_MOUSE^AMRA1_MOUSE^Q:84-195,H:41-152^48.214%ID^E:3.34e-24^RecName: Full=Activating molecule in BECN1-regulated autophagy protein 1;^Eukaryota; Metazoa; Chordata; Craniata; Vertebrata; Euteleostomi; Mammalia; Eutheria; Euarchontoglires; Glires; Rodentia; Sciurognathi; Muroidea; Muridae; Murinae; Mus; Mus	PF07676.9^PD40^WD40-like Beta Propeller Repeat^94-112^E:0.089`PF00400.29^WD40^WD domain, G-beta repeat^102-122^E:0.047`PF00400.29^WD40^WD domain, G-beta repeat^128-167^E:0.00037	ENOG410ZUDQ^Autophagy beclin-1 regulator 1	GO:0005776^cellular_component^autophagosome`GO:0005930^cellular_component^axoneme`GO:0005737^cellular_component^cytoplasm`GO:0005829^cellular_component^cytosol`GO:0005739^cellular_component^mitochondrion`GO:0045335^cellular_component^phagocytic vesicle`GO:0031625^molecular_function^ubiquitin protein ligase binding`GO:0006914^biological_process^autophagy`GO:0030154^biological_process^cell differen…	GO:0005515^molecular_function^protein binding	GO:0003674,GO:0005488,GO:0005515,GO:0005575,GO:0005737,GO:0005739,GO:0005773,GO:0005776,GO:0005829,GO:0005930,GO:0006914,GO:0008150,GO:0008152,GO:0008285,GO:0009056,GO:0009888,GO:0009893,GO:0009894,GO:0009896,GO:0009987,GO:0010506,GO:0010508,GO:0010562,GO:0010638,GO:0010646,GO:0010821,GO:0010822,GO:0010941,GO:0016023,GO:0016241,GO:0019216,GO:0019220,GO:0019222,GO:0019899,GO:0021915,GO:0030139,GO:…
CB329704	F532	18	ambient	13	2.51155	1.6477	0.0437892	D.E.	EDL1_ARATH^EDL1_ARATH^Q:170-571,H:1-135^69.63%ID^E:8.56e-66^RecName: Full=EID1-like F-box protein 1;^Eukaryota; Viridiplantae; Streptophyta; Embryophyta; Tracheophyta; Spermatophyta; Magnoliophyta; eudicotyledons; Gunneridae; Pentapetalae; rosids; malvids; Brassicales; Brassicaceae; Camelineae; Arabidopsis	EDL1_ARATH^EDL1_ARATH^Q:2-135,H:1-135^69.63%ID^E:7.2e-67^RecName: Full=EID1-like F-box protein 1;^Eukaryota; Viridiplantae; Streptophyta; Embryophyta; Tracheophyta; Spermatophyta; Magnoliophyta; eudicotyledons; Gunneridae; Pentapetalae; rosids; malvids; Brassicales; Brassicaceae; Camelineae; Arabidopsis	.	ENOG4111HQB^EID1-like F-box protein	.	.	#N/A
CB331146	F635	18	heated	12	2.40457	-1.15401	0.0026885	D.E.	RS52_ARATH^RS52_ARATH^Q:98-571,H:34-191^87.342%ID^E:5.14e-100^RecName: Full=40S ribosomal protein S5-2;^Eukaryota; Viridiplantae; Streptophyta; Embryophyta; Tracheophyta; Spermatophyta; Magnoliophyta; eudicotyledons; Gunneridae; Pentapetalae; rosids; malvids; Brassicales; Brassicaceae; Camelineae; Arabidopsis	RS52_ARATH^RS52_ARATH^Q:33-190,H:34-191^87.342%ID^E:4.63e-100^RecName: Full=40S ribosomal protein S5-2;^Eukaryota; Viridiplantae; Streptophyta; Embryophyta; Tracheophyta; Spermatophyta; Magnoliophyta; eudicotyledons; Gunneridae; Pentapetalae; rosids; malvids; Brassicales; Brassicaceae; Camelineae; Arabidopsis	PF00177.18^Ribosomal_S7^Ribosomal protein S7p/S5e^64-189^E:4.4e-29	COG0049^One of the primary rRNA binding proteins, it binds directly to 16S rRNA where it nucleates assembly of the head domain of the 30S subunit. Is located at the subunit interface close to the decoding center, probably blocks exit of the E-site tRNA (By similarity)	GO:0005618^cellular_component^cell wall`GO:0009507^cellular_component^chloroplast`GO:0022626^cellular_component^cytosolic ribosome`GO:0022627^cellular_component^cytosolic small ribosomal subunit`GO:0005886^cellular_component^plasma membrane`GO:0009506^cellular_component^plasmodesma`GO:0005773^cellular_component^vacuole`GO:0003729^molecular_function^mRNA binding`GO:0019843^molecular_function^rRNA …	.	GO:0000028,GO:0003674,GO:0003676,GO:0003723,GO:0003729,GO:0003735,GO:0005198,GO:0005488,GO:0005575,GO:0005618,GO:0005773,GO:0005840,GO:0005886,GO:0005911,GO:0006412,GO:0008150,GO:0008152,GO:0009058,GO:0009059,GO:0009506,GO:0009507,GO:0009536,GO:0009987,GO:0015935,GO:0016020,GO:0016043,GO:0019538,GO:0019843,GO:0022607,GO:0022618,GO:0022626,GO:0022627,GO:0030054,GO:0030312,GO:0030529,GO:0032991,GO:…
CB331379	F635	18	heated	13	2.37927	2.50531	0.00109554	D.E.	ALFL8_ORYSJ^ALFL8_ORYSJ^Q:109-600,H:1-164^93.902%ID^E:2.49e-79^RecName: Full=PHD finger protein ALFIN-LIKE 8;^Eukaryota; Viridiplantae; Streptophyta; Embryophyta; Tracheophyta; Spermatophyta; Magnoliophyta; Liliopsida; Poales; Poaceae; BOP clade; Oryzoideae; Oryzeae; Oryzinae; Oryza	ALFL8_ORYSJ^ALFL8_ORYSJ^Q:37-200,H:1-164^93.902%ID^E:1.03e-99^RecName: Full=PHD finger protein ALFIN-LIKE 8;^Eukaryota; Viridiplantae; Streptophyta; Embryophyta; Tracheophyta; Spermatophyta; Magnoliophyta; Liliopsida; Poales; Poaceae; BOP clade; Oryzoideae; Oryzeae; Oryzinae; Oryza	PF12165.5^DUF3594^Domain of unknown function (DUF3594)^45-172^E:2.3e-66	ENOG410YG6P^Finger protein	GO:0005634^cellular_component^nucleus`GO:0008270^molecular_function^zinc ion binding`GO:0016568^biological_process^chromatin modification`GO:0006355^biological_process^regulation of transcription, DNA-templated`GO:0006351^biological_process^transcription, DNA-templated	GO:0042393^molecular_function^histone binding`GO:0006355^biological_process^regulation of transcription, DNA-templated	GO:0003674,GO:0005488,GO:0005515,GO:0005575,GO:0005634,GO:0006139,GO:0006325,GO:0006351,GO:0006355,GO:0006725,GO:0006807,GO:0008150,GO:0008152,GO:0008270,GO:0009058,GO:0009059,GO:0009889,GO:0009987,GO:0010468,GO:0010556,GO:0016043,GO:0016070,GO:0016568,GO:0018130,GO:0019219,GO:0019222,GO:0019438,GO:0031323,GO:0031326,GO:0032774,GO:0034641,GO:0034645,GO:0034654,GO:0042393,GO:0043167,GO:0043169,GO:…
CB331678	F532	18	ambient	12	2.8219	1.06455	0.0102355	D.E.	RL273_ARATH^RL273_ARATH^Q:592-197,H:1-130^78.788%ID^E:1.04e-57^RecName: Full=60S ribosomal protein L27-3;^Eukaryota; Viridiplantae; Streptophyta; Embryophyta; Tracheophyta; Spermatophyta; Magnoliophyta; eudicotyledons; Gunneridae; Pentapetalae; rosids; malvids; Brassicales; Brassicaceae; Camelineae; Arabidopsis	RL273_ARATH^RL273_ARATH^Q:15-146,H:1-130^78.788%ID^E:6.48e-70^RecName: Full=60S ribosomal protein L27-3;^Eukaryota; Viridiplantae; Streptophyta; Embryophyta; Tracheophyta; Spermatophyta; Magnoliophyta; eudicotyledons; Gunneridae; Pentapetalae; rosids; malvids; Brassicales; Brassicaceae; Camelineae; Arabidopsis	PF01777.15^Ribosomal_L27e^Ribosomal L27e protein family^66-147^E:1.2e-27	COG2163^(ribosomal) protein	GO:0022625^cellular_component^cytosolic large ribosomal subunit`GO:0022626^cellular_component^cytosolic ribosome`GO:0003735^molecular_function^structural constituent of ribosome`GO:0006412^biological_process^translation	GO:0003735^molecular_function^structural constituent of ribosome`GO:0006412^biological_process^translation`GO:0005622^cellular_component^intracellular`GO:0005840^cellular_component^ribosome	GO:0003674,GO:0003735,GO:0005198,GO:0005575,GO:0005622,GO:0005840,GO:0006412,GO:0008150,GO:0008152,GO:0009058,GO:0009059,GO:0009987,GO:0015934,GO:0019538,GO:0022625,GO:0022626,GO:0030529,GO:0032991,GO:0034645,GO:0043170,GO:0043226,GO:0043228,GO:0043229,GO:0043232,GO:0044237,GO:0044238,GO:0044249,GO:0044260,GO:0044267,GO:0044391,GO:0044422,GO:0044424,GO:0044444,GO:0044445,GO:0044446,GO:0044464,GO:…
CB331723	F635	18	heated	13	2.46217	2.3861	0.000375653	D.E.	PAT_PETHY^PAT_PETHY^Q:431-255,H:421-479^66.102%ID^E:4.47e-18^RecName: Full=Bifunctional aspartate aminotransferase and glutamate/aspartate-prephenate aminotransferase;^Eukaryota; Viridiplantae; Streptophyta; Embryophyta; Tracheophyta; Spermatophyta; Magnoliophyta; eudicotyledons; Gunneridae; Pentapetalae; asterids; lamiids; Solanales; Solanaceae; Petunioideae; Petunia	.	.	.	GO:0009507^cellular_component^chloroplast`GO:0033853^molecular_function^aspartate-prephenate aminotransferase activity`GO:0033854^molecular_function^glutamate-prephenate aminotransferase activity`GO:0042802^molecular_function^identical protein binding`GO:0004069^molecular_function^L-aspartate:2-oxoglutarate aminotransferase activity`GO:0080130^molecular_function^L-phenylalanine:2-oxoglutarate ami…	.	GO:0003674,GO:0003824,GO:0004069,GO:0005488,GO:0005515,GO:0005575,GO:0006082,GO:0006520,GO:0006558,GO:0006725,GO:0006807,GO:0008150,GO:0008152,GO:0008483,GO:0008652,GO:0009058,GO:0009072,GO:0009073,GO:0009094,GO:0009095,GO:0009507,GO:0009536,GO:0009987,GO:0016053,GO:0016740,GO:0016769,GO:0019438,GO:0019752,GO:0030170,GO:0033853,GO:0033854,GO:0042802,GO:0043167,GO:0043168,GO:0043226,GO:0043227,GO:…
CB331760	F635	18	heated	13	2.47014	3.56292	0.00231641	D.E.	NEP1_MOUSE^NEP1_MOUSE^Q:625-227,H:114-243^49.624%ID^E:1.91e-35^RecName: Full=Ribosomal RNA small subunit methyltransferase NEP1 {ECO:0000250|UniProtKB:Q92979};^Eukaryota; Metazoa; Chordata; Craniata; Vertebrata; Euteleostomi; Mammalia; Eutheria; Euarchontoglires; Glires; Rodentia; Sciurognathi; Muroidea; Muridae; Murinae; Mus; Mus	NEP1_MOUSE^NEP1_MOUSE^Q:1-133,H:114-243^49.624%ID^E:1.86e-36^RecName: Full=Ribosomal RNA small subunit methyltransferase NEP1 {ECO:0000250|UniProtKB:Q92979};^Eukaryota; Metazoa; Chordata; Craniata; Vertebrata; Euteleostomi; Mammalia; Eutheria; Euarchontoglires; Glires; Rodentia; Sciurognathi; Muroidea; Muridae; Murinae; Mus; Mus	PF03587.11^EMG1^EMG1/NEP1 methyltransferase^1-128^E:3.6e-39	COG1756^Methyltransferase involved in ribosomal biogenesis. Specifically catalyzes the N1-methylation of the pseudouridine corresponding to position 914 in M.jannaschii 16S rRNA (By similarity)	GO:0005730^cellular_component^nucleolus`GO:0032040^cellular_component^small-subunit processome`GO:0044822^molecular_function^poly(A) RNA binding`GO:0070037^molecular_function^rRNA (pseudouridine) methyltransferase activity`GO:0019843^molecular_function^rRNA binding`GO:0001824^biological_process^blastocyst development`GO:0017126^biological_process^nucleologenesis`GO:0070475^biological_process^rRNA…	GO:0008168^molecular_function^methyltransferase activity	GO:0000154,GO:0001510,GO:0001824,GO:0003674,GO:0003676,GO:0003723,GO:0003824,GO:0005488,GO:0005575,GO:0005730,GO:0006139,GO:0006364,GO:0006725,GO:0006807,GO:0006996,GO:0006997,GO:0007000,GO:0008150,GO:0008152,GO:0008168,GO:0008173,GO:0008649,GO:0008757,GO:0009451,GO:0009987,GO:0016043,GO:0016070,GO:0016072,GO:0016740,GO:0016741,GO:0017126,GO:0019843,GO:0030529,GO:0030684,GO:0031167,GO:0032040,GO:…
CB334514	F635	18	heated	13	2.4268	2.59149	0.00197172	D.E.	BPM1_ARATH^BPM1_ARATH^Q:45-326,H:312-406^76.842%ID^E:8.41e-41^RecName: Full=BTB/POZ and MATH domain-containing protein 1;^Eukaryota; Viridiplantae; Streptophyta; Embryophyta; Tracheophyta; Spermatophyta; Magnoliophyta; eudicotyledons; Gunneridae; Pentapetalae; rosids; malvids; Brassicales; Brassicaceae; Camelineae; Arabidopsis	BPM1_ARATH^BPM1_ARATH^Q:1-108,H:298-406^76.147%ID^E:3.17e-49^RecName: Full=BTB/POZ and MATH domain-containing protein 1;^Eukaryota; Viridiplantae; Streptophyta; Embryophyta; Tracheophyta; Spermatophyta; Magnoliophyta; eudicotyledons; Gunneridae; Pentapetalae; rosids; malvids; Brassicales; Brassicaceae; Camelineae; Arabidopsis	.	.	GO:0005634^cellular_component^nucleus`GO:0042802^molecular_function^identical protein binding`GO:0016567^biological_process^protein ubiquitination	.	GO:0003674,GO:0005488,GO:0005515,GO:0005575,GO:0005634,GO:0006464,GO:0008150,GO:0008152,GO:0009987,GO:0016567,GO:0019538,GO:0032446,GO:0036211,GO:0042802,GO:0043170,GO:0043226,GO:0043227,GO:0043229,GO:0043231,GO:0043412,GO:0044237,GO:0044238,GO:0044260,GO:0044267,GO:0044424,GO:0044464,GO:0070647,GO:0071704
CB334723	F532	18	ambient	13	2.38798	2.45187	0.00652059	D.E.	RS18_ARATH^RS18_ARATH^Q:65-520,H:1-152^86.842%ID^E:2e-86^RecName: Full=40S ribosomal protein S18;^Eukaryota; Viridiplantae; Streptophyta; Embryophyta; Tracheophyta; Spermatophyta; Magnoliophyta; eudicotyledons; Gunneridae; Pentapetalae; rosids; malvids; Brassicales; Brassicaceae; Camelineae; Arabidopsis	RS18_ARATH^RS18_ARATH^Q:22-173,H:1-152^86.842%ID^E:1.72e-98^RecName: Full=40S ribosomal protein S18;^Eukaryota; Viridiplantae; Streptophyta; Embryophyta; Tracheophyta; Spermatophyta; Magnoliophyta; eudicotyledons; Gunneridae; Pentapetalae; rosids; malvids; Brassicales; Brassicaceae; Camelineae; Arabidopsis	PF00416.19^Ribosomal_S13^Ribosomal protein S13/S18^35-163^E:3.5e-55	COG0099^Located at the top of the head of the 30S subunit, it contacts several helices of the 16S rRNA. In the 70S ribosome it contacts the 23S rRNA (bridge B1a) and protein L5 of the 50S subunit (bridge B1b), connecting the 2 subunits	GO:0005618^cellular_component^cell wall`GO:0005829^cellular_component^cytosol`GO:0022626^cellular_component^cytosolic ribosome`GO:0022627^cellular_component^cytosolic small ribosomal subunit`GO:0016020^cellular_component^membrane`GO:0005730^cellular_component^nucleolus`GO:0005886^cellular_component^plasma membrane`GO:0009506^cellular_component^plasmodesma`GO:0005840^cellular_component^ribosome`GO…	GO:0003723^molecular_function^RNA binding`GO:0003735^molecular_function^structural constituent of ribosome`GO:0006412^biological_process^translation`GO:0005622^cellular_component^intracellular`GO:0005840^cellular_component^ribosome	GO:0003674,GO:0003676,GO:0003723,GO:0003735,GO:0005198,GO:0005488,GO:0005575,GO:0005618,GO:0005622,GO:0005730,GO:0005773,GO:0005774,GO:0005829,GO:0005840,GO:0005886,GO:0005911,GO:0006412,GO:0006413,GO:0008150,GO:0008152,GO:0009058,GO:0009059,GO:0009506,GO:0009987,GO:0015935,GO:0016020,GO:0019538,GO:0019843,GO:0022626,GO:0022627,GO:0030054,GO:0030312,GO:0030529,GO:0031090,GO:0032991,GO:0034645,GO:…
CB334728	F635	18	ambient	12	2.35471	-1.15497	0.0220982	D.E.	PSA7B_ORYSJ^PSA7B_ORYSJ^Q:73-639,H:1-189^97.884%ID^E:9.58e-136^RecName: Full=Proteasome subunit alpha type-7-B;^Eukaryota; Viridiplantae; Streptophyta; Embryophyta; Tracheophyta; Spermatophyta; Magnoliophyta; Liliopsida; Poales; Poaceae; BOP clade; Oryzoideae; Oryzeae; Oryzinae; Oryza	PSA7B_ORYSJ^PSA7B_ORYSJ^Q:1-189,H:1-189^97.884%ID^E:3.3e-136^RecName: Full=Proteasome subunit alpha type-7-B;^Eukaryota; Viridiplantae; Streptophyta; Embryophyta; Tracheophyta; Spermatophyta; Magnoliophyta; Liliopsida; Poales; Poaceae; BOP clade; Oryzoideae; Oryzeae; Oryzinae; Oryza	PF10584.6^Proteasome_A_N^Proteasome subunit A N-terminal signature^4-26^E:5.3e-14`PF00227.23^Proteasome^Proteasome subunit^27-185^E:3.3e-53	ENOG410XP21^The proteasome is a multicatalytic proteinase complex which is characterized by its ability to cleave peptides with Arg, Phe, Tyr, Leu, and Glu adjacent to the leaving group at neutral or slightly basic pH. The proteasome has an ATP-dependent proteolytic activity (By similarity)	GO:0005737^cellular_component^cytoplasm`GO:0005634^cellular_component^nucleus`GO:0019773^cellular_component^proteasome core complex, alpha-subunit complex`GO:0004298^molecular_function^threonine-type endopeptidase activity`GO:0006511^biological_process^ubiquitin-dependent protein catabolic process	GO:0004175^molecular_function^endopeptidase activity`GO:0006511^biological_process^ubiquitin-dependent protein catabolic process`GO:0019773^cellular_component^proteasome core complex, alpha-subunit complex`GO:0004298^molecular_function^threonine-type endopeptidase activity`GO:0051603^biological_process^proteolysis involved in cellular protein catabolic process`GO:0005839^cellular_component^protea…	GO:0003674,GO:0003824,GO:0004175,GO:0004298,GO:0005575,GO:0005634,GO:0005737,GO:0005839,GO:0006508,GO:0006511,GO:0008150,GO:0008152,GO:0008233,GO:0009056,GO:0009057,GO:0009987,GO:0016787,GO:0019538,GO:0019773,GO:0019941,GO:0032991,GO:0043170,GO:0043226,GO:0043227,GO:0043229,GO:0043231,GO:0043234,GO:0043632,GO:0044237,GO:0044238,GO:0044248,GO:0044260,GO:0044265,GO:0044424,GO:0044464,GO:0051603,GO:…
CB350592	F635	4	heated	13	2.37809	-1.15604	0.0419282	D.E.	GDL81_ARATH^GDL81_ARATH^Q:410-249,H:27-79^57.407%ID^E:3.47e-10^RecName: Full=GDSL esterase/lipase At5g41890;^Eukaryota; Viridiplantae; Streptophyta; Embryophyta; Tracheophyta; Spermatophyta; Magnoliophyta; eudicotyledons; Gunneridae; Pentapetalae; rosids; malvids; Brassicales; Brassicaceae; Camelineae; Arabidopsis	GDL81_ARATH^GDL81_ARATH^Q:41-94,H:27-79^57.407%ID^E:6.51e-11^RecName: Full=GDSL esterase/lipase At5g41890;^Eukaryota; Viridiplantae; Streptophyta; Embryophyta; Tracheophyta; Spermatophyta; Magnoliophyta; eudicotyledons; Gunneridae; Pentapetalae; rosids; malvids; Brassicales; Brassicaceae; Camelineae; Arabidopsis	.	COG3240^GDSL esterase lipase	GO:0016788^molecular_function^hydrolase activity, acting on ester bonds`GO:0016042^biological_process^lipid catabolic process	.	GO:0003674,GO:0003824,GO:0006629,GO:0008150,GO:0008152,GO:0009056,GO:0016042,GO:0016787,GO:0016788,GO:0044238,GO:0044699,GO:0044710,GO:0044712,GO:0071704,GO:1901575
CB351631	F635	4	heated	13	2.30069	-1.50957	0.0306371	D.E.	Y4407_SELML^Y4407_SELML^Q:202-429,H:3-78^44.737%ID^E:2.93e-14^RecName: Full=Inactive protein kinase SELMODRAFT_444075;^Eukaryota; Viridiplantae; Streptophyta; Embryophyta; Tracheophyta; Lycopodiidae; Selaginellales; Selaginellaceae; Selaginella	Y4407_SELML^Y4407_SELML^Q:68-143,H:3-78^44.737%ID^E:2.64e-14^RecName: Full=Inactive protein kinase SELMODRAFT_444075;^Eukaryota; Viridiplantae; Streptophyta; Embryophyta; Tracheophyta; Lycopodiidae; Selaginellales; Selaginellaceae; Selaginella	.	.	GO:0005524^molecular_function^ATP binding`GO:0004672^molecular_function^protein kinase activity	.	GO:0000166,GO:0001882,GO:0001883,GO:0003674,GO:0003824,GO:0004672,GO:0005488,GO:0005524,GO:0016301,GO:0016740,GO:0016772,GO:0016773,GO:0017076,GO:0030554,GO:0032549,GO:0032550,GO:0032553,GO:0032555,GO:0032559,GO:0035639,GO:0036094,GO:0043167,GO:0043168,GO:0097159,GO:0097367,GO:1901265,GO:1901363
CB351688	F532	18	ambient	13	2.43781	2.43107	0.00338269	D.E.	BAG4_ARATH^BAG4_ARATH^Q:3-377,H:64-186^44.8%ID^E:2.07e-19^RecName: Full=BAG family molecular chaperone regulator 4;^Eukaryota; Viridiplantae; Streptophyta; Embryophyta; Tracheophyta; Spermatophyta; Magnoliophyta; eudicotyledons; Gunneridae; Pentapetalae; rosids; malvids; Brassicales; Brassicaceae; Camelineae; Arabidopsis	BAG4_ARATH^BAG4_ARATH^Q:2-125,H:65-186^45.161%ID^E:1.65e-22^RecName: Full=BAG family molecular chaperone regulator 4;^Eukaryota; Viridiplantae; Streptophyta; Embryophyta; Tracheophyta; Spermatophyta; Magnoliophyta; eudicotyledons; Gunneridae; Pentapetalae; rosids; malvids; Brassicales; Brassicaceae; Camelineae; Arabidopsis	PF00240.20^ubiquitin^Ubiquitin family^3-54^E:1.5e-06`PF14560.3^Ubiquitin_2^Ubiquitin-like domain^3-37^E:0.12	ENOG4111WNH^BCL-2-associated athanogene	GO:0005829^cellular_component^cytosol`GO:0009409^biological_process^response to cold`GO:0009651^biological_process^response to salt stress`GO:0010228^biological_process^vegetative to reproductive phase transition of meristem	GO:0005515^molecular_function^protein binding	GO:0003006,GO:0003674,GO:0005488,GO:0005515,GO:0005575,GO:0005829,GO:0006950,GO:0006970,GO:0008150,GO:0009266,GO:0009409,GO:0009628,GO:0009651,GO:0010228,GO:0022414,GO:0032502,GO:0044424,GO:0044444,GO:0044464,GO:0050896
CB380947	F532	4	ambient	13	2.92993	1.94016	0.0241233	D.E.	RS52_ARATH^RS52_ARATH^Q:58-624,H:9-198^84.211%ID^E:5.17e-117^RecName: Full=40S ribosomal protein S5-2;^Eukaryota; Viridiplantae; Streptophyta; Embryophyta; Tracheophyta; Spermatophyta; Magnoliophyta; eudicotyledons; Gunneridae; Pentapetalae; rosids; malvids; Brassicales; Brassicaceae; Camelineae; Arabidopsis	RS52_ARATH^RS52_ARATH^Q:20-208,H:9-198^84.211%ID^E:4.65e-117^RecName: Full=40S ribosomal protein S5-2;^Eukaryota; Viridiplantae; Streptophyta; Embryophyta; Tracheophyta; Spermatophyta; Magnoliophyta; eudicotyledons; Gunneridae; Pentapetalae; rosids; malvids; Brassicales; Brassicaceae; Camelineae; Arabidopsis	PF00177.18^Ribosomal_S7^Ribosomal protein S7p/S5e^75-208^E:1.7e-31	COG0049^One of the primary rRNA binding proteins, it binds directly to 16S rRNA where it nucleates assembly of the head domain of the 30S subunit. Is located at the subunit interface close to the decoding center, probably blocks exit of the E-site tRNA (By similarity)	GO:0005618^cellular_component^cell wall`GO:0009507^cellular_component^chloroplast`GO:0022626^cellular_component^cytosolic ribosome`GO:0022627^cellular_component^cytosolic small ribosomal subunit`GO:0005886^cellular_component^plasma membrane`GO:0009506^cellular_component^plasmodesma`GO:0005773^cellular_component^vacuole`GO:0003729^molecular_function^mRNA binding`GO:0019843^molecular_function^rRNA …	.	GO:0000028,GO:0003674,GO:0003676,GO:0003723,GO:0003729,GO:0003735,GO:0005198,GO:0005488,GO:0005575,GO:0005618,GO:0005773,GO:0005840,GO:0005886,GO:0005911,GO:0006412,GO:0008150,GO:0008152,GO:0009058,GO:0009059,GO:0009506,GO:0009507,GO:0009536,GO:0009987,GO:0015935,GO:0016020,GO:0016043,GO:0019538,GO:0019843,GO:0022607,GO:0022618,GO:0022626,GO:0022627,GO:0030054,GO:0030312,GO:0030529,GO:0032991,GO:…
CB381285	F532	18	ambient	13	2.48487	2.36355	0.0101888	D.E.	SFGH_ARATH^SFGH_ARATH^Q:129-536,H:5-142^78.261%ID^E:1.38e-67^RecName: Full=S-formylglutathione hydrolase;^Eukaryota; Viridiplantae; Streptophyta; Embryophyta; Tracheophyta; Spermatophyta; Magnoliophyta; eudicotyledons; Gunneridae; Pentapetalae; rosids; malvids; Brassicales; Brassicaceae; Camelineae; Arabidopsis	SFGH_ARATH^SFGH_ARATH^Q:8-146,H:2-142^77.305%ID^E:3.54e-78^RecName: Full=S-formylglutathione hydrolase;^Eukaryota; Viridiplantae; Streptophyta; Embryophyta; Tracheophyta; Spermatophyta; Magnoliophyta; eudicotyledons; Gunneridae; Pentapetalae; rosids; malvids; Brassicales; Brassicaceae; Camelineae; Arabidopsis	PF00756.17^Esterase^Putative esterase^31-143^E:1.5e-24	COG0627^esterase	GO:0048046^cellular_component^apoplast`GO:0052689^molecular_function^carboxylic ester hydrolase activity`GO:0018738^molecular_function^S-formylglutathione hydrolase activity`GO:0046294^biological_process^formaldehyde catabolic process`GO:0046686^biological_process^response to cadmium ion	.	GO:0003674,GO:0003824,GO:0005575,GO:0005576,GO:0006081,GO:0008150,GO:0008152,GO:0009056,GO:0009987,GO:0010035,GO:0010038,GO:0016787,GO:0016788,GO:0016790,GO:0018738,GO:0042221,GO:0044237,GO:0044248,GO:0044281,GO:0044282,GO:0044699,GO:0044710,GO:0044712,GO:0044763,GO:0046185,GO:0046292,GO:0046294,GO:0046686,GO:0048046,GO:0050896,GO:0052689,GO:0071704,GO:1901575
CB381316	F532	18	ambient	13	2.61275	1.52917	0.00273421	D.E.	SUN2_ARATH^SUN2_ARATH^Q:28-384,H:331-446^60%ID^E:4.9e-41^RecName: Full=Protein SAD1/UNC-84 domain protein 2 {ECO:0000303|PubMed:19807882};^Eukaryota; Viridiplantae; Streptophyta; Embryophyta; Tracheophyta; Spermatophyta; Magnoliophyta; eudicotyledons; Gunneridae; Pentapetalae; rosids; malvids; Brassicales; Brassicaceae; Camelineae; Arabidopsis	SUN2_ARATH^SUN2_ARATH^Q:10-128,H:331-446^60%ID^E:1.35e-41^RecName: Full=Protein SAD1/UNC-84 domain protein 2 {ECO:0000303|PubMed:19807882};^Eukaryota; Viridiplantae; Streptophyta; Embryophyta; Tracheophyta; Spermatophyta; Magnoliophyta; eudicotyledons; Gunneridae; Pentapetalae; rosids; malvids; Brassicales; Brassicaceae; Camelineae; Arabidopsis	PF07738.10^Sad1_UNC^Sad1 / UNC-like C-terminal^10-127^E:1.2e-33	ENOG410YM6S^nuclear matrix anchoring at nuclear membrane	GO:0005783^cellular_component^endoplasmic reticulum`GO:0005789^cellular_component^endoplasmic reticulum membrane`GO:0016021^cellular_component^integral component of membrane`GO:0005635^cellular_component^nuclear envelope`GO:0005637^cellular_component^nuclear inner membrane`GO:0009524^cellular_component^phragmoplast`GO:0005819^cellular_component^spindle`GO:0043495^molecular_function^protein anchor…	.	GO:0003674,GO:0005488,GO:0005515,GO:0005575,GO:0005635,GO:0005637,GO:0005783,GO:0005789,GO:0005819,GO:0006461,GO:0006996,GO:0006997,GO:0008104,GO:0008150,GO:0009524,GO:0009987,GO:0016020,GO:0016021,GO:0016043,GO:0019866,GO:0022607,GO:0031090,GO:0031224,GO:0031965,GO:0031967,GO:0031975,GO:0033036,GO:0033365,GO:0034504,GO:0034613,GO:0043226,GO:0043227,GO:0043228,GO:0043229,GO:0043231,GO:0043232,GO:…
CB381340	F635	18	ambient	13	2.07943	1.1289	0.0287927	D.E.	PCNA_MAIZE^PCNA_MAIZE^Q:103-564,H:8-161^97.403%ID^E:4.85e-107^RecName: Full=Proliferating cell nuclear antigen;^Eukaryota; Viridiplantae; Streptophyta; Embryophyta; Tracheophyta; Spermatophyta; Magnoliophyta; Liliopsida; Poales; Poaceae; PACMAD clade; Panicoideae; Andropogonodae; Andropogoneae; Tripsacinae; Zea	PCNA_MAIZE^PCNA_MAIZE^Q:35-188,H:8-161^97.403%ID^E:6.19e-107^RecName: Full=Proliferating cell nuclear antigen;^Eukaryota; Viridiplantae; Streptophyta; Embryophyta; Tracheophyta; Spermatophyta; Magnoliophyta; Liliopsida; Poales; Poaceae; PACMAD clade; Panicoideae; Andropogonodae; Andropogoneae; Tripsacinae; Zea	PF00705.15^PCNA_N^Proliferating cell nuclear antigen, N-terminal domain^35-152^E:2e-56`PF02747.12^PCNA_C^Proliferating cell nuclear antigen, C-terminal domain^154-188^E:8.2e-12	COG0592^DNA polymerase processivity factor activity	GO:0005634^cellular_component^nucleus`GO:0003677^molecular_function^DNA binding`GO:0030337^molecular_function^DNA polymerase processivity factor activity`GO:0006260^biological_process^DNA replication`GO:0006275^biological_process^regulation of DNA replication	GO:0003677^molecular_function^DNA binding`GO:0006275^biological_process^regulation of DNA replication	GO:0003674,GO:0003676,GO:0003677,GO:0005488,GO:0005575,GO:0005634,GO:0006139,GO:0006259,GO:0006260,GO:0006275,GO:0006725,GO:0006807,GO:0008150,GO:0008152,GO:0009058,GO:0009059,GO:0009889,GO:0009987,GO:0010556,GO:0019219,GO:0019222,GO:0030234,GO:0030337,GO:0031323,GO:0031326,GO:0034641,GO:0034645,GO:0043170,GO:0043226,GO:0043227,GO:0043229,GO:0043231,GO:0044237,GO:0044238,GO:0044249,GO:0044260,GO:…
CB381413	F635	4	ambient	13	2.46378	-1.22331	0.0184545	D.E.	.	.	.	.	.	.	#N/A
CB381435	F635	18	ambient	12	2.37281	-1.59596	0.0316826	D.E.	TBB3_ORYSJ^TBB3_ORYSJ^Q:1-582,H:148-341^99.485%ID^E:8.05e-141^RecName: Full=Tubulin beta-3 chain;^Eukaryota; Viridiplantae; Streptophyta; Embryophyta; Tracheophyta; Spermatophyta; Magnoliophyta; Liliopsida; Poales; Poaceae; BOP clade; Oryzoideae; Oryzeae; Oryzinae; Oryza	TBB3_ORYSJ^TBB3_ORYSJ^Q:1-194,H:148-341^99.485%ID^E:7.25e-141^RecName: Full=Tubulin beta-3 chain;^Eukaryota; Viridiplantae; Streptophyta; Embryophyta; Tracheophyta; Spermatophyta; Magnoliophyta; Liliopsida; Poales; Poaceae; BOP clade; Oryzoideae; Oryzeae; Oryzinae; Oryza	PF00091.22^Tubulin^Tubulin/FtsZ family, GTPase domain^2-64^E:3.6e-15`PF03953.14^Tubulin_C^Tubulin C-terminal domain^114-194^E:1.9e-25	COG5023^protein polymerization	GO:0005737^cellular_component^cytoplasm`GO:0005874^cellular_component^microtubule`GO:0005525^molecular_function^GTP binding`GO:0003924^molecular_function^GTPase activity`GO:0005200^molecular_function^structural constituent of cytoskeleton`GO:0007017^biological_process^microtubule-based process	GO:0003924^molecular_function^GTPase activity	GO:0000166,GO:0001882,GO:0001883,GO:0003674,GO:0003824,GO:0003924,GO:0005198,GO:0005200,GO:0005488,GO:0005525,GO:0005575,GO:0005737,GO:0005874,GO:0007017,GO:0008150,GO:0009987,GO:0016462,GO:0016787,GO:0016817,GO:0016818,GO:0017076,GO:0017111,GO:0019001,GO:0032549,GO:0032550,GO:0032553,GO:0032555,GO:0032561,GO:0032991,GO:0035639,GO:0036094,GO:0043167,GO:0043168,GO:0043234,GO:0044422,GO:0044424,GO:…
CB603825	F532	18	ambient	13	2.38754	1.57697	0.042785	D.E.	RS16_ORYSJ^RS16_ORYSJ^Q:564-130,H:5-149^93.103%ID^E:2.06e-93^RecName: Full=40S ribosomal protein S16;^Eukaryota; Viridiplantae; Streptophyta; Embryophyta; Tracheophyta; Spermatophyta; Magnoliophyta; Liliopsida; Poales; Poaceae; BOP clade; Oryzoideae; Oryzeae; Oryzinae; Oryza	RS16_ORYSJ^RS16_ORYSJ^Q:11-155,H:5-149^93.103%ID^E:3.6e-94^RecName: Full=40S ribosomal protein S16;^Eukaryota; Viridiplantae; Streptophyta; Embryophyta; Tracheophyta; Spermatophyta; Magnoliophyta; Liliopsida; Poales; Poaceae; BOP clade; Oryzoideae; Oryzeae; Oryzinae; Oryza	PF00380.16^Ribosomal_S9^Ribosomal protein S9/S16^23-155^E:2.7e-33	COG0103^30S ribosomal protein S9	GO:0022627^cellular_component^cytosolic small ribosomal subunit`GO:0003735^molecular_function^structural constituent of ribosome`GO:0000462^biological_process^maturation of SSU-rRNA from tricistronic rRNA transcript (SSU-rRNA, 5.8S rRNA, LSU-rRNA)`GO:0006412^biological_process^translation	GO:0003735^molecular_function^structural constituent of ribosome`GO:0006412^biological_process^translation`GO:0005840^cellular_component^ribosome	GO:0000462,GO:0003674,GO:0003735,GO:0005198,GO:0005575,GO:0005840,GO:0006139,GO:0006364,GO:0006412,GO:0006725,GO:0006807,GO:0008150,GO:0008152,GO:0009058,GO:0009059,GO:0009987,GO:0015935,GO:0016070,GO:0016072,GO:0019538,GO:0022627,GO:0030490,GO:0030529,GO:0032991,GO:0034470,GO:0034641,GO:0034645,GO:0034660,GO:0043170,GO:0043226,GO:0043228,GO:0043229,GO:0043232,GO:0044237,GO:0044238,GO:0044249,GO:…
CB604447	F532	18	ambient	13	3.25038	1.62326	0.0213001	D.E.	TIM13_ORYSJ^TIM13_ORYSJ^Q:453-238,H:13-84^86.111%ID^E:5.96e-26^RecName: Full=Mitochondrial import inner membrane translocase subunit Tim13;^Eukaryota; Viridiplantae; Streptophyta; Embryophyta; Tracheophyta; Spermatophyta; Magnoliophyta; Liliopsida; Poales; Poaceae; BOP clade; Oryzoideae; Oryzeae; Oryzinae; Oryza	TIM13_ORYSJ^TIM13_ORYSJ^Q:48-119,H:13-84^86.111%ID^E:8.69e-31^RecName: Full=Mitochondrial import inner membrane translocase subunit Tim13;^Eukaryota; Viridiplantae; Streptophyta; Embryophyta; Tracheophyta; Spermatophyta; Magnoliophyta; Liliopsida; Poales; Poaceae; BOP clade; Oryzoideae; Oryzeae; Oryzinae; Oryza	PF02953.12^zf-Tim10_DDP^Tim10/DDP family zinc finger^55-114^E:8e-20	ENOG41124YI^Mitochondrial intermembrane chaperone that participates in the import and insertion of some multi-pass transmembrane proteins into the mitochondrial inner membrane. Also required for the transfer of beta-barrel precursors from the TOM complex to the sorting and assembly machinery (SAM complex) of the outer membrane. Acts as a chaperone-like protein that protects the hydrophobic precur…	GO:0005743^cellular_component^mitochondrial inner membrane`GO:0046872^molecular_function^metal ion binding`GO:0015031^biological_process^protein transport	.	GO:0003674,GO:0005488,GO:0005575,GO:0005743,GO:0006810,GO:0008104,GO:0008150,GO:0015031,GO:0016020,GO:0019866,GO:0031090,GO:0031966,GO:0033036,GO:0043167,GO:0043169,GO:0044422,GO:0044424,GO:0044429,GO:0044444,GO:0044446,GO:0044464,GO:0045184,GO:0046872,GO:0051179,GO:0051234,GO:0071702
CB604484	F635	18	heated	13	2.51705	3.47118	0.0193079	D.E.	.	.	.	.	.	.	#N/A
CB604659	F532	18	heated	12	4.03758	1.15503	0.0487986	D.E.	EF2_BETVU^EF2_BETVU^Q:594-97,H:678-843^91.566%ID^E:6.44e-104^RecName: Full=Elongation factor 2;^Eukaryota; Viridiplantae; Streptophyta; Embryophyta; Tracheophyta; Spermatophyta; Magnoliophyta; eudicotyledons; Gunneridae; Pentapetalae; Caryophyllales; Amaranthaceae; Beta	EF2_BETVU^EF2_BETVU^Q:1-166,H:678-843^91.566%ID^E:1.69e-104^RecName: Full=Elongation factor 2;^Eukaryota; Viridiplantae; Streptophyta; Embryophyta; Tracheophyta; Spermatophyta; Magnoliophyta; eudicotyledons; Gunneridae; Pentapetalae; Caryophyllales; Amaranthaceae; Beta	PF03764.15^EFG_IV^Elongation factor G, domain IV^1-45^E:3.7e-08`PF00679.21^EFG_C^Elongation factor G C-terminus^47-134^E:1.7e-21	.	GO:0005737^cellular_component^cytoplasm`GO:0005525^molecular_function^GTP binding`GO:0003924^molecular_function^GTPase activity`GO:0003746^molecular_function^translation elongation factor activity	GO:0005525^molecular_function^GTP binding	GO:0000166,GO:0001882,GO:0001883,GO:0003674,GO:0003676,GO:0003723,GO:0003746,GO:0003824,GO:0003924,GO:0005488,GO:0005525,GO:0005575,GO:0005737,GO:0008135,GO:0016462,GO:0016787,GO:0016817,GO:0016818,GO:0017076,GO:0017111,GO:0019001,GO:0032549,GO:0032550,GO:0032553,GO:0032555,GO:0032561,GO:0035639,GO:0036094,GO:0043167,GO:0043168,GO:0044424,GO:0044464,GO:0097159,GO:0097367,GO:1901265,GO:1901363
CB604876	F635	18	heated	13	2.65104	2.00888	0.0363511	D.E.	TCPZA_ARATH^TCPZA_ARATH^Q:37-513,H:182-340^91.195%ID^E:9.15e-84^RecName: Full=T-complex protein 1 subunit zeta 1 {ECO:0000303|PubMed:11599560};^Eukaryota; Viridiplantae; Streptophyta; Embryophyta; Tracheophyta; Spermatophyta; Magnoliophyta; eudicotyledons; Gunneridae; Pentapetalae; rosids; malvids; Brassicales; Brassicaceae; Camelineae; Arabidopsis	TCPZA_ARATH^TCPZA_ARATH^Q:5-163,H:182-340^91.195%ID^E:2.47e-99^RecName: Full=T-complex protein 1 subunit zeta 1 {ECO:0000303|PubMed:11599560};^Eukaryota; Viridiplantae; Streptophyta; Embryophyta; Tracheophyta; Spermatophyta; Magnoliophyta; eudicotyledons; Gunneridae; Pentapetalae; rosids; malvids; Brassicales; Brassicaceae; Camelineae; Arabidopsis	PF00118.21^Cpn60_TCP1^TCP-1/cpn60 chaperonin family^8-163^E:9.8e-41	ENOG410XQ3Q^t-complex protein 1 subunit	GO:0005737^cellular_component^cytoplasm`GO:0005829^cellular_component^cytosol`GO:0016020^cellular_component^membrane`GO:0005524^molecular_function^ATP binding`GO:0006457^biological_process^protein folding`GO:0046686^biological_process^response to cadmium ion`GO:0010043^biological_process^response to zinc ion	GO:0005524^molecular_function^ATP binding	GO:0000166,GO:0001882,GO:0001883,GO:0003674,GO:0005488,GO:0005524,GO:0005575,GO:0005737,GO:0005829,GO:0006457,GO:0008150,GO:0008152,GO:0009987,GO:0010035,GO:0010038,GO:0010043,GO:0016020,GO:0017076,GO:0019538,GO:0030554,GO:0032549,GO:0032550,GO:0032553,GO:0032555,GO:0032559,GO:0035639,GO:0036094,GO:0042221,GO:0043167,GO:0043168,GO:0043170,GO:0044237,GO:0044238,GO:0044260,GO:0044267,GO:0044424,GO:…
CB605394	F532	4	heated	12	2.77141	-2.09628	0.000680974	D.E.	SUI1_ORYSJ^SUI1_ORYSJ^Q:487-143,H:1-115^89.565%ID^E:3.1e-71^RecName: Full=Protein translation factor SUI1 homolog;^Eukaryota; Viridiplantae; Streptophyta; Embryophyta; Tracheophyta; Spermatophyta; Magnoliophyta; Liliopsida; Poales; Poaceae; BOP clade; Oryzoideae; Oryzeae; Oryzinae; Oryza	SUI1_ORYSJ^SUI1_ORYSJ^Q:18-132,H:1-115^89.565%ID^E:4.79e-72^RecName: Full=Protein translation factor SUI1 homolog;^Eukaryota; Viridiplantae; Streptophyta; Embryophyta; Tracheophyta; Spermatophyta; Magnoliophyta; Liliopsida; Poales; Poaceae; BOP clade; Oryzoideae; Oryzeae; Oryzinae; Oryza	PF01253.19^SUI1^Translation initiation factor SUI1^47-121^E:5.5e-25	COG0023^translation initiation factor	GO:0003743^molecular_function^translation initiation factor activity`GO:0006417^biological_process^regulation of translation	GO:0003743^molecular_function^translation initiation factor activity`GO:0006413^biological_process^translational initiation	GO:0003674,GO:0003676,GO:0003723,GO:0003743,GO:0005488,GO:0006413,GO:0006417,GO:0008135,GO:0008150,GO:0008152,GO:0009889,GO:0009987,GO:0010468,GO:0010556,GO:0010608,GO:0019222,GO:0031323,GO:0031326,GO:0032268,GO:0044237,GO:0050789,GO:0050794,GO:0051246,GO:0060255,GO:0065007,GO:0080090,GO:0097159,GO:1901363,GO:2000112
CB815450	F635	18	heated	13	2.528	2.84327	0.0219039	D.E.	.	.	PF13242.3^Hydrolase_like^HAD-hyrolase-like^55-108^E:3.6e-06`PF13419.3^HAD_2^Haloacid dehalogenase-like hydrolase^55-98^E:2.9e-05	.	.	.	#N/A
CB815914	F635	18	heated	12	2.96246	-1.94073	0.00419363	D.E.	.	.	.	.	.	.	#N/A
CB816173	F532	18	ambient	13	2.48543	2.45809	0.00380642	D.E.	DRTS_MAIZE^DRTS_MAIZE^Q:549-118,H:378-521^99.306%ID^E:3.87e-100^RecName: Full=Bifunctional dihydrofolate reductase-thymidylate synthase;^Eukaryota; Viridiplantae; Streptophyta; Embryophyta; Tracheophyta; Spermatophyta; Magnoliophyta; Liliopsida; Poales; Poaceae; PACMAD clade; Panicoideae; Andropogonodae; Andropogoneae; Tripsacinae; Zea	DRTS_MAIZE^DRTS_MAIZE^Q:1-144,H:378-521^99.306%ID^E:7.62e-101^RecName: Full=Bifunctional dihydrofolate reductase-thymidylate synthase;^Eukaryota; Viridiplantae; Streptophyta; Embryophyta; Tracheophyta; Spermatophyta; Magnoliophyta; Liliopsida; Poales; Poaceae; PACMAD clade; Panicoideae; Andropogonodae; Andropogoneae; Tripsacinae; Zea	PF00303.16^Thymidylat_synt^Thymidylate synthase^1-144^E:2.2e-64	COG0207^Provides the sole de novo source of dTMP for DNA biosynthesis (By similarity)`COG0262^dihydrofolate reductase activity	GO:0004146^molecular_function^dihydrofolate reductase activity`GO:0004799^molecular_function^thymidylate synthase activity`GO:0006231^biological_process^dTMP biosynthetic process`GO:0006545^biological_process^glycine biosynthetic process`GO:0006730^biological_process^one-carbon metabolic process`GO:0046654^biological_process^tetrahydrofolate biosynthetic process	GO:0004799^molecular_function^thymidylate synthase activity`GO:0006231^biological_process^dTMP biosynthetic process	GO:0003674,GO:0003824,GO:0004146,GO:0004799,GO:0006082,GO:0006139,GO:0006220,GO:0006221,GO:0006231,GO:0006520,GO:0006544,GO:0006545,GO:0006575,GO:0006725,GO:0006730,GO:0006732,GO:0006753,GO:0006760,GO:0006793,GO:0006796,GO:0006807,GO:0008150,GO:0008152,GO:0008168,GO:0008652,GO:0009058,GO:0009069,GO:0009070,GO:0009108,GO:0009117,GO:0009123,GO:0009124,GO:0009129,GO:0009130,GO:0009157,GO:0009162,GO:…
CD001831	F532	4	ambient	12	2.56478	1.10295	0.0370083	D.E.	ODPB4_ORYSJ^ODPB4_ORYSJ^Q:445-2,H:251-398^97.297%ID^E:8.84e-103^RecName: Full=Pyruvate dehydrogenase E1 component subunit beta-4, chloroplastic;^Eukaryota; Viridiplantae; Streptophyta; Embryophyta; Tracheophyta; Spermatophyta; Magnoliophyta; Liliopsida; Poales; Poaceae; BOP clade; Oryzoideae; Oryzeae; Oryzinae; Oryza`ODPB4_ORYSJ^ODPB4_ORYSJ^Q:539-444,H:220-251^93.75%ID^E:2.13e-11^RecName: Full=Py…	ODPB3_ORYSJ^ODPB3_ORYSJ^Q:1-126,H:264-389^98.413%ID^E:5.27e-87^RecName: Full=Pyruvate dehydrogenase E1 component subunit beta-3, chloroplastic;^Eukaryota; Viridiplantae; Streptophyta; Embryophyta; Tracheophyta; Spermatophyta; Magnoliophyta; Liliopsida; Poales; Poaceae; BOP clade; Oryzoideae; Oryzeae; Oryzinae; Oryza	PF02780.17^Transketolase_C^Transketolase, C-terminal domain^2-119^E:3.7e-36	COG0022^Dehydrogenase, E1 component	GO:0009507^cellular_component^chloroplast`GO:0004739^molecular_function^pyruvate dehydrogenase (acetyl-transferring) activity`GO:0006096^biological_process^glycolytic process	.	GO:0003674,GO:0003824,GO:0004738,GO:0004739,GO:0005575,GO:0005975,GO:0006082,GO:0006090,GO:0006091,GO:0006096,GO:0008150,GO:0008152,GO:0009056,GO:0009507,GO:0009536,GO:0009987,GO:0016052,GO:0016491,GO:0016624,GO:0016903,GO:0019752,GO:0032787,GO:0043226,GO:0043227,GO:0043229,GO:0043231,GO:0043436,GO:0044237,GO:0044238,GO:0044281,GO:0044424,GO:0044444,GO:0044464,GO:0044699,GO:0044710,GO:0044712,GO:…
CD059027	F635	18	ambient	13	2.17938	3.71249	0.00150141	D.E.	.	.	.	.	.	.	#N/A
CD510408	F635	18	heated	13	2.42061	2.55855	0.00890167	D.E.	MD36A_ARATH^MD36A_ARATH^Q:6-473,H:163-318^89.103%ID^E:2.86e-98^RecName: Full=Mediator of RNA polymerase II transcription subunit 36a;^Eukaryota; Viridiplantae; Streptophyta; Embryophyta; Tracheophyta; Spermatophyta; Magnoliophyta; eudicotyledons; Gunneridae; Pentapetalae; rosids; malvids; Brassicales; Brassicaceae; Camelineae; Arabidopsis	MD36A_ARATH^MD36A_ARATH^Q:2-157,H:163-318^89.103%ID^E:9.21e-99^RecName: Full=Mediator of RNA polymerase II transcription subunit 36a;^Eukaryota; Viridiplantae; Streptophyta; Embryophyta; Tracheophyta; Spermatophyta; Magnoliophyta; eudicotyledons; Gunneridae; Pentapetalae; rosids; malvids; Brassicales; Brassicaceae; Camelineae; Arabidopsis	PF01269.14^Fibrillarin^Fibrillarin^2-148^E:2.3e-73	COG1889^Involved in pre-rRNA and tRNA processing. Utilizes the methyl donor S-adenosyl-L-methionine to catalyze the site-specific 2'-hydroxyl methylation of ribose moieties in rRNA and tRNA. Site specificity is provided by a guide RNA that base pairs with the substrate. Methylation occurs at a characteristic distance from the sequence involved in base pairing with the guide RNA (By similarity)	GO:0031428^cellular_component^box C/D snoRNP complex`GO:0015030^cellular_component^Cajal body`GO:0016592^cellular_component^mediator complex`GO:0005730^cellular_component^nucleolus`GO:0032040^cellular_component^small-subunit processome`GO:1990259^molecular_function^histone-glutamine methyltransferase activity`GO:0003723^molecular_function^RNA binding`GO:0008649^molecular_function^rRNA methyltrans…	GO:0003723^molecular_function^RNA binding`GO:0008168^molecular_function^methyltransferase activity`GO:0006364^biological_process^rRNA processing`GO:0008033^biological_process^tRNA processing	GO:0000154,GO:0000494,GO:0001510,GO:0003674,GO:0003676,GO:0003723,GO:0003824,GO:0005488,GO:0005575,GO:0005730,GO:0005732,GO:0006139,GO:0006325,GO:0006351,GO:0006355,GO:0006364,GO:0006396,GO:0006399,GO:0006464,GO:0006479,GO:0006725,GO:0006807,GO:0006996,GO:0008033,GO:0008150,GO:0008152,GO:0008168,GO:0008170,GO:0008173,GO:0008213,GO:0008276,GO:0008649,GO:0008757,GO:0009058,GO:0009059,GO:0009451,GO:…
CD527554	F635	4	heated	12	2.62979	-1.15521	0.0449437	D.E.	H2A_PETCR^H2A_PETCR^Q:459-139,H:22-128^93.458%ID^E:3.03e-50^RecName: Full=Histone H2A;^Eukaryota; Viridiplantae; Streptophyta; Embryophyta; Tracheophyta; Spermatophyta; Magnoliophyta; eudicotyledons; Gunneridae; Pentapetalae; asterids; campanulids; Apiales; Apiaceae; Apioideae; apioid superclade; Apieae; Petroselinum	H2A_MAIZE^H2A_MAIZE^Q:35-161,H:19-145^94.488%ID^E:1.02e-79^RecName: Full=Histone H2A;^Eukaryota; Viridiplantae; Streptophyta; Embryophyta; Tracheophyta; Spermatophyta; Magnoliophyta; Liliopsida; Poales; Poaceae; PACMAD clade; Panicoideae; Andropogonodae; Andropogoneae; Tripsacinae; Zea	PF00125.21^Histone^Core histone H2A/H2B/H3/H4^27-118^E:1.6e-13`PF00808.20^CBFD_NFYB_HMF^Histone-like transcription factor (CBF/NF-Y) and archaeal histone^54-117^E:0.00012`PF16211.2^Histone_H2A_C^C-terminus of histone H2A^121-154^E:1.4e-18	.	GO:0000786^cellular_component^nucleosome`GO:0005634^cellular_component^nucleus`GO:0003677^molecular_function^DNA binding	GO:0003677^molecular_function^DNA binding	GO:0000786,GO:0003674,GO:0003676,GO:0003677,GO:0005488,GO:0005575,GO:0005634,GO:0032991,GO:0032993,GO:0043226,GO:0043227,GO:0043229,GO:0043231,GO:0043234,GO:0044422,GO:0044424,GO:0044427,GO:0044446,GO:0044464,GO:0044815,GO:0097159,GO:1901363,GO:1990104
CD527560	F532	18	heated	13	2.47113	2.04149	0.00305131	D.E.	RS27A_MAIZE^RS27A_MAIZE^Q:623-159,H:1-155^100%ID^E:3.46e-90^RecName: Full=Ubiquitin-40S ribosomal protein S27a;^Eukaryota; Viridiplantae; Streptophyta; Embryophyta; Tracheophyta; Spermatophyta; Magnoliophyta; Liliopsida; Poales; Poaceae; PACMAD clade; Panicoideae; Andropogonodae; Andropogoneae; Tripsacinae; Zea	RS27A_MAIZE^RS27A_MAIZE^Q:7-161,H:1-155^100%ID^E:7.51e-111^RecName: Full=Ubiquitin-40S ribosomal protein S27a;^Eukaryota; Viridiplantae; Streptophyta; Embryophyta; Tracheophyta; Spermatophyta; Magnoliophyta; Liliopsida; Poales; Poaceae; PACMAD clade; Panicoideae; Andropogonodae; Andropogoneae; Tripsacinae; Zea	PF11976.5^Rad60-SLD^Ubiquitin-2 like Rad60 SUMO-like^7-77^E:2.7e-16`PF00240.20^ubiquitin^Ubiquitin family^9-80^E:4e-34`PF14560.3^Ubiquitin_2^Ubiquitin-like domain^15-75^E:0.00014`PF13881.3^Rad60-SLD_2^Ubiquitin-2 like Rad60 SUMO-like^15-96^E:0.00074`PF01599.16^Ribosomal_S27^Ribosomal protein S27a^108-154^E:3.8e-27	COG5272^ubiquitin	GO:0005634^cellular_component^nucleus`GO:0005840^cellular_component^ribosome`GO:0046872^molecular_function^metal ion binding`GO:0003735^molecular_function^structural constituent of ribosome`GO:0006412^biological_process^translation	GO:0005515^molecular_function^protein binding`GO:0003735^molecular_function^structural constituent of ribosome`GO:0006412^biological_process^translation`GO:0005840^cellular_component^ribosome	GO:0003674,GO:0003735,GO:0005198,GO:0005488,GO:0005515,GO:0005575,GO:0005634,GO:0005840,GO:0006412,GO:0008150,GO:0008152,GO:0009058,GO:0009059,GO:0009987,GO:0019538,GO:0030529,GO:0032991,GO:0034645,GO:0043167,GO:0043169,GO:0043170,GO:0043226,GO:0043227,GO:0043228,GO:0043229,GO:0043231,GO:0043232,GO:0044237,GO:0044238,GO:0044249,GO:0044260,GO:0044267,GO:0044424,GO:0044444,GO:0044464,GO:0046872,GO:…
CD528032	F532	18	heated	13	2.25266	1.14305	0.0166322	D.E.	NUG2_ORYSJ^NUG2_ORYSJ^Q:612-322,H:423-519^79.381%ID^E:3.56e-47^RecName: Full=Nuclear/nucleolar GTPase 2 {ECO:0000303|PubMed:21205822};^Eukaryota; Viridiplantae; Streptophyta; Embryophyta; Tracheophyta; Spermatophyta; Magnoliophyta; Liliopsida; Poales; Poaceae; BOP clade; Oryzoideae; Oryzeae; Oryzinae; Oryza	NUG2_ORYSI^NUG2_ORYSI^Q:2-107,H:423-528^76.415%ID^E:2.49e-48^RecName: Full=Nuclear/nucleolar GTPase 2 {ECO:0000305};^Eukaryota; Viridiplantae; Streptophyta; Embryophyta; Tracheophyta; Spermatophyta; Magnoliophyta; Liliopsida; Poales; Poaceae; BOP clade; Oryzoideae; Oryzeae; Oryzinae; Oryza	.	COG1161^Required for a late step of 50S ribosomal subunit assembly. Has GTPase activity (By similarity)	GO:0005730^cellular_component^nucleolus`GO:0005525^molecular_function^GTP binding`GO:0003924^molecular_function^GTPase activity`GO:0042254^biological_process^ribosome biogenesis	.	GO:0000166,GO:0001882,GO:0001883,GO:0003674,GO:0003824,GO:0003924,GO:0005488,GO:0005525,GO:0005575,GO:0005730,GO:0008150,GO:0016462,GO:0016787,GO:0016817,GO:0016818,GO:0017076,GO:0017111,GO:0019001,GO:0022613,GO:0032549,GO:0032550,GO:0032553,GO:0032555,GO:0032561,GO:0035639,GO:0036094,GO:0042254,GO:0043167,GO:0043168,GO:0043226,GO:0043228,GO:0043229,GO:0043232,GO:0044085,GO:0044422,GO:0044424,GO:…
CD568687	F635	18	ambient	13	2.45925	2.12567	0.00605658	D.E.	PAPS1_ARATH^PAPS1_ARATH^Q:71-538,H:245-400^67.308%ID^E:2.46e-69^RecName: Full=Nuclear poly(A) polymerase 1 {ECO:0000303|PubMed:18479511};^Eukaryota; Viridiplantae; Streptophyta; Embryophyta; Tracheophyta; Spermatophyta; Magnoliophyta; eudicotyledons; Gunneridae; Pentapetalae; rosids; malvids; Brassicales; Brassicaceae; Camelineae; Arabidopsis	PAPS1_ARATH^PAPS1_ARATH^Q:24-179,H:245-400^67.308%ID^E:2.22e-69^RecName: Full=Nuclear poly(A) polymerase 1 {ECO:0000303|PubMed:18479511};^Eukaryota; Viridiplantae; Streptophyta; Embryophyta; Tracheophyta; Spermatophyta; Magnoliophyta; eudicotyledons; Gunneridae; Pentapetalae; rosids; malvids; Brassicales; Brassicaceae; Camelineae; Arabidopsis	PF04928.14^PAP_central^Poly(A) polymerase central domain^25-135^E:8.1e-48`PF04926.12^PAP_RNA-bind^Poly(A) polymerase predicted RNA binding domain^138-180^E:4.1e-10	COG5186^polyA polymerase	GO:0005634^cellular_component^nucleus`GO:0005524^molecular_function^ATP binding`GO:0046872^molecular_function^metal ion binding`GO:0004652^molecular_function^polynucleotide adenylyltransferase activity`GO:0003723^molecular_function^RNA binding`GO:0009908^biological_process^flower development`GO:0048366^biological_process^leaf development`GO:0006378^biological_process^mRNA polyadenylation`GO:00082…	GO:0004652^molecular_function^polynucleotide adenylyltransferase activity`GO:0043631^biological_process^RNA polyadenylation`GO:0003723^molecular_function^RNA binding	GO:0000166,GO:0001882,GO:0001883,GO:0002682,GO:0002683,GO:0003006,GO:0003674,GO:0003676,GO:0003723,GO:0003824,GO:0004652,GO:0005488,GO:0005524,GO:0005575,GO:0005634,GO:0006139,GO:0006378,GO:0006396,GO:0006397,GO:0006725,GO:0006807,GO:0008150,GO:0008152,GO:0008285,GO:0009791,GO:0009908,GO:0009987,GO:0016070,GO:0016071,GO:0016740,GO:0016772,GO:0016779,GO:0017076,GO:0022414,GO:0030554,GO:0031123,GO:…
CD651611	F532	18	ambient	13	2.48526	1.73314	7.38e-05	D.E.	T131L_BOVIN^T131L_BOVIN^Q:29-565,H:627-795^27.749%ID^E:3.78e-10^RecName: Full=Transmembrane protein 131-like;^Eukaryota; Metazoa; Chordata; Craniata; Vertebrata; Euteleostomi; Mammalia; Eutheria; Laurasiatheria; Cetartiodactyla; Ruminantia; Pecora; Bovidae; Bovinae; Bos	T131L_BOVIN^T131L_BOVIN^Q:32-172,H:665-795^28.105%ID^E:4.27e-09^RecName: Full=Transmembrane protein 131-like;^Eukaryota; Metazoa; Chordata; Craniata; Vertebrata; Euteleostomi; Mammalia; Eutheria; Laurasiatheria; Cetartiodactyla; Ruminantia; Pecora; Bovidae; Bovinae; Bos	.	ENOG410Z7NH^NA	GO:0016021^cellular_component^integral component of membrane	.	GO:0005575,GO:0016021,GO:0031224,GO:0044425
DN233508	F635	18	heated	13	2.25245	1.92565	0.00471607	D.E.	.	Y1089_ARATH^Y1089_ARATH^Q:1-209,H:72-280^58.852%ID^E:4.6e-40^RecName: Full=Uncharacterized protein At1g10890;^Eukaryota; Viridiplantae; Streptophyta; Embryophyta; Tracheophyta; Spermatophyta; Magnoliophyta; eudicotyledons; Gunneridae; Pentapetalae; rosids; malvids; Brassicales; Brassicaceae; Camelineae; Arabidopsis	PF15346.3^ARGLU^Arginine and glutamate-rich 1^51-206^E:1.6e-38	ENOG4111J89^NA	.	.	#N/A
DV489535	F532	18	ambient	13	2.54699	2.19491	0.0235622	D.E.	SYP71_ARATH^SYP71_ARATH^Q:4-321,H:161-266^79.245%ID^E:1.02e-55^RecName: Full=Syntaxin-71;^Eukaryota; Viridiplantae; Streptophyta; Embryophyta; Tracheophyta; Spermatophyta; Magnoliophyta; eudicotyledons; Gunneridae; Pentapetalae; rosids; malvids; Brassicales; Brassicaceae; Camelineae; Arabidopsis	SYP71_ARATH^SYP71_ARATH^Q:2-107,H:161-266^79.245%ID^E:1.62e-56^RecName: Full=Syntaxin-71;^Eukaryota; Viridiplantae; Streptophyta; Embryophyta; Tracheophyta; Spermatophyta; Magnoliophyta; eudicotyledons; Gunneridae; Pentapetalae; rosids; malvids; Brassicales; Brassicaceae; Camelineae; Arabidopsis	PF05739.16^SNARE^SNARE domain^50-99^E:4.1e-11	ENOG410XS1R^syntaxin of plants	GO:0005783^cellular_component^endoplasmic reticulum`GO:0016021^cellular_component^integral component of membrane`GO:0005886^cellular_component^plasma membrane`GO:0009506^cellular_component^plasmodesma`GO:0031201^cellular_component^SNARE complex`GO:0008565^molecular_function^protein transporter activity`GO:0005484^molecular_function^SNAP receptor activity`GO:0000149^molecular_function^SNARE bindin…	GO:0005515^molecular_function^protein binding	GO:0000149,GO:0003674,GO:0005215,GO:0005484,GO:0005488,GO:0005515,GO:0005575,GO:0005783,GO:0005886,GO:0005911,GO:0006605,GO:0006612,GO:0006810,GO:0006886,GO:0006906,GO:0006996,GO:0008104,GO:0008150,GO:0008565,GO:0009506,GO:0009987,GO:0015031,GO:0016020,GO:0016021,GO:0016043,GO:0016050,GO:0022406,GO:0022892,GO:0030054,GO:0031201,GO:0031224,GO:0032991,GO:0033036,GO:0034613,GO:0043226,GO:0043227,GO:…
DV489718	F635	4	heated	13	2.26256	-2.01427	0.0214242	D.E.	B3GTA_ARATH^B3GTA_ARATH^Q:658-122,H:165-343^72.626%ID^E:1.86e-96^RecName: Full=Probable beta-1,3-galactosyltransferase 10;^Eukaryota; Viridiplantae; Streptophyta; Embryophyta; Tracheophyta; Spermatophyta; Magnoliophyta; eudicotyledons; Gunneridae; Pentapetalae; rosids; malvids; Brassicales; Brassicaceae; Camelineae; Arabidopsis	B3GTA_ARATH^B3GTA_ARATH^Q:1-181,H:165-345^72.376%ID^E:2.84e-97^RecName: Full=Probable beta-1,3-galactosyltransferase 10;^Eukaryota; Viridiplantae; Streptophyta; Embryophyta; Tracheophyta; Spermatophyta; Magnoliophyta; eudicotyledons; Gunneridae; Pentapetalae; rosids; malvids; Brassicales; Brassicaceae; Camelineae; Arabidopsis	PF01762.18^Galactosyl_T^Galactosyltransferase^5-162^E:1e-22	ENOG410XV5H^Beta-1,3-galactosyltransferase	GO:0000139^cellular_component^Golgi membrane`GO:0016021^cellular_component^integral component of membrane`GO:1990714^molecular_function^hydroxyproline O-galactosyltransferase activity`GO:0006486^biological_process^protein glycosylation	GO:0008378^molecular_function^galactosyltransferase activity`GO:0006486^biological_process^protein glycosylation`GO:0016020^cellular_component^membrane	GO:0000139,GO:0003674,GO:0003824,GO:0005575,GO:0005975,GO:0006464,GO:0006486,GO:0008150,GO:0008152,GO:0008378,GO:0009987,GO:0016020,GO:0016021,GO:0016740,GO:0016757,GO:0016758,GO:0019538,GO:0031090,GO:0031224,GO:0036211,GO:0043170,GO:0043412,GO:0043413,GO:0044237,GO:0044238,GO:0044260,GO:0044267,GO:0044422,GO:0044424,GO:0044425,GO:0044431,GO:0044444,GO:0044446,GO:0044464,GO:0044699,GO:0044710,GO:…
DV489774	F532	18	heated	13	2.1647	1.35087	0.0121714	D.E.	GDPD5_ARATH^GDPD5_ARATH^Q:703-158,H:207-389^65.574%ID^E:1.01e-84^RecName: Full=Glycerophosphodiester phosphodiesterase GDPD5 {ECO:0000305};^Eukaryota; Viridiplantae; Streptophyta; Embryophyta; Tracheophyta; Spermatophyta; Magnoliophyta; eudicotyledons; Gunneridae; Pentapetalae; rosids; malvids; Brassicales; Brassicaceae; Camelineae; Arabidopsis	GDPD5_ARATH^GDPD5_ARATH^Q:2-183,H:207-389^65.574%ID^E:1.65e-85^RecName: Full=Glycerophosphodiester phosphodiesterase GDPD5 {ECO:0000305};^Eukaryota; Viridiplantae; Streptophyta; Embryophyta; Tracheophyta; Spermatophyta; Magnoliophyta; eudicotyledons; Gunneridae; Pentapetalae; rosids; malvids; Brassicales; Brassicaceae; Camelineae; Arabidopsis	PF03009.14^GDPD^Glycerophosphoryl diester phosphodiesterase family^8-152^E:6.4e-23	COG0584^glycerophosphoryl diester phosphodiesterase	GO:0005618^cellular_component^cell wall`GO:0005576^cellular_component^extracellular region`GO:0005773^cellular_component^vacuole`GO:0008889^molecular_function^glycerophosphodiester phosphodiesterase activity`GO:0006071^biological_process^glycerol metabolic process`GO:0006629^biological_process^lipid metabolic process	GO:0008081^molecular_function^phosphoric diester hydrolase activity`GO:0006629^biological_process^lipid metabolic process	GO:0003674,GO:0003824,GO:0005575,GO:0005576,GO:0005618,GO:0005773,GO:0005975,GO:0006066,GO:0006071,GO:0006629,GO:0008081,GO:0008150,GO:0008152,GO:0008889,GO:0009987,GO:0016787,GO:0016788,GO:0019400,GO:0019751,GO:0030312,GO:0042578,GO:0043226,GO:0043227,GO:0043229,GO:0043231,GO:0044237,GO:0044238,GO:0044262,GO:0044281,GO:0044424,GO:0044444,GO:0044464,GO:0044699,GO:0044710,GO:0044723,GO:0044763,GO:…
DV489775	F635	4	heated	13	2.45437	-1.15436	0.00988609	D.E.	.	.	.	.	.	.	#N/A
DV489812	F532	4	ambient	12	2.614	1.06618	0.0487797	D.E.	UNE12_ARATH^UNE12_ARATH^Q:438-280,H:257-309^73.585%ID^E:2.9e-16^RecName: Full=Transcription factor UNE12;^Eukaryota; Viridiplantae; Streptophyta; Embryophyta; Tracheophyta; Spermatophyta; Magnoliophyta; eudicotyledons; Gunneridae; Pentapetalae; rosids; malvids; Brassicales; Brassicaceae; Camelineae; Arabidopsis	.	.	ENOG410YBM7^Transcription factor	GO:0005634^cellular_component^nucleus`GO:0001046^molecular_function^core promoter sequence-specific DNA binding`GO:0003700^molecular_function^transcription factor activity, sequence-specific DNA binding`GO:0001228^molecular_function^transcriptional activator activity, RNA polymerase II transcription regulatory region sequence-specific binding`GO:0009567^biological_process^double fertilization for…	.	GO:0000975,GO:0000976,GO:0000981,GO:0001046,GO:0001047,GO:0001067,GO:0001071,GO:0001228,GO:0003674,GO:0003676,GO:0003677,GO:0003700,GO:0005488,GO:0005575,GO:0005634,GO:0006139,GO:0006351,GO:0006355,GO:0006357,GO:0006366,GO:0006725,GO:0006807,GO:0007275,GO:0008150,GO:0008152,GO:0009058,GO:0009059,GO:0009566,GO:0009567,GO:0009889,GO:0009891,GO:0009893,GO:0009987,GO:0010468,GO:0010556,GO:0010557,GO:…
DV489868	F635	18	ambient	12	2.99262	-2.99679	0.0103575	D.E.	RVE6_ARATH^RVE6_ARATH^Q:707-330,H:135-304^39.181%ID^E:6.85e-26^RecName: Full=Protein REVEILLE 6;^Eukaryota; Viridiplantae; Streptophyta; Embryophyta; Tracheophyta; Spermatophyta; Magnoliophyta; eudicotyledons; Gunneridae; Pentapetalae; rosids; malvids; Brassicales; Brassicaceae; Camelineae; Arabidopsis	RVE6_ARATH^RVE6_ARATH^Q:35-98,H:241-304^73.438%ID^E:2.12e-27^RecName: Full=Protein REVEILLE 6;^Eukaryota; Viridiplantae; Streptophyta; Embryophyta; Tracheophyta; Spermatophyta; Magnoliophyta; eudicotyledons; Gunneridae; Pentapetalae; rosids; malvids; Brassicales; Brassicaceae; Camelineae; Arabidopsis	.	COG5269^Transcription factor	GO:0005634^cellular_component^nucleus`GO:0003677^molecular_function^DNA binding`GO:0003700^molecular_function^transcription factor activity, sequence-specific DNA binding`GO:0009737^biological_process^response to abscisic acid`GO:0046686^biological_process^response to cadmium ion`GO:0009723^biological_process^response to ethylene`GO:0009739^biological_process^response to gibberellin`GO:0009753^bi…	.	GO:0001071,GO:0001101,GO:0003674,GO:0003676,GO:0003677,GO:0003700,GO:0005488,GO:0005575,GO:0005634,GO:0006139,GO:0006351,GO:0006725,GO:0006807,GO:0006950,GO:0006970,GO:0008150,GO:0008152,GO:0009058,GO:0009059,GO:0009628,GO:0009651,GO:0009719,GO:0009723,GO:0009725,GO:0009737,GO:0009739,GO:0009751,GO:0009753,GO:0009987,GO:0010033,GO:0010035,GO:0010038,GO:0014070,GO:0016070,GO:0018130,GO:0019438,GO:…
DV489903	F635	18	heated	13	2.44129	2.27112	0.020521	D.E.	.	.	.	.	.	.	#N/A
DV489953	F635	18	heated	12	2.10727	-3.25868	0.0182491	D.E.	.	.	.	.	.	.	#N/A
DV489954	F635	18	heated	13	2.32222	2.27671	0.0317466	D.E.	DML2_ARATH^DML2_ARATH^Q:346-176,H:787-843^45.614%ID^E:8.45e-10^RecName: Full=DEMETER-like protein 2;^Eukaryota; Viridiplantae; Streptophyta; Embryophyta; Tracheophyta; Spermatophyta; Magnoliophyta; eudicotyledons; Gunneridae; Pentapetalae; rosids; malvids; Brassicales; Brassicaceae; Camelineae; Arabidopsis	DML2_ARATH^DML2_ARATH^Q:115-177,H:787-849^42.857%ID^E:1.07e-10^RecName: Full=DEMETER-like protein 2;^Eukaryota; Viridiplantae; Streptophyta; Embryophyta; Tracheophyta; Spermatophyta; Magnoliophyta; eudicotyledons; Gunneridae; Pentapetalae; rosids; malvids; Brassicales; Brassicaceae; Camelineae; Arabidopsis	.	COG0177^endonuclease III	GO:0005634^cellular_component^nucleus`GO:0051539^molecular_function^4 iron, 4 sulfur cluster binding`GO:0003677^molecular_function^DNA binding`GO:0016787^molecular_function^hydrolase activity`GO:0046872^molecular_function^metal ion binding`GO:0006281^biological_process^DNA repair`GO:0006355^biological_process^regulation of transcription, DNA-templated`GO:0006351^biological_process^transcription, …	.	GO:0003674,GO:0003676,GO:0003677,GO:0003824,GO:0005488,GO:0005575,GO:0005634,GO:0006139,GO:0006259,GO:0006281,GO:0006351,GO:0006355,GO:0006725,GO:0006807,GO:0006950,GO:0006974,GO:0008150,GO:0008152,GO:0009058,GO:0009059,GO:0009889,GO:0009987,GO:0010468,GO:0010556,GO:0016070,GO:0016787,GO:0018130,GO:0019219,GO:0019222,GO:0019438,GO:0031323,GO:0031326,GO:0032774,GO:0033554,GO:0034641,GO:0034645,GO:…
DV490042	F635	4	ambient	13	2.29346	-2.38001	0.00742907	D.E.	CML13_ORYSJ^CML13_ORYSJ^Q:577-158,H:30-169^89.286%ID^E:6.53e-84^RecName: Full=Probable calcium-binding protein CML13;^Eukaryota; Viridiplantae; Streptophyta; Embryophyta; Tracheophyta; Spermatophyta; Magnoliophyta; Liliopsida; Poales; Poaceae; BOP clade; Oryzoideae; Oryzeae; Oryzinae; Oryza	CML13_ORYSJ^CML13_ORYSJ^Q:3-142,H:30-169^89.286%ID^E:8.14e-85^RecName: Full=Probable calcium-binding protein CML13;^Eukaryota; Viridiplantae; Streptophyta; Embryophyta; Tracheophyta; Spermatophyta; Magnoliophyta; Liliopsida; Poales; Poaceae; BOP clade; Oryzoideae; Oryzeae; Oryzinae; Oryza	PF00036.29^EF-hand_1^EF hand^3-29^E:1.8e-07`PF13499.3^EF-hand_7^EF-hand domain pair^3-62^E:1.3e-15`PF13405.3^EF-hand_6^EF-hand domain^3-30^E:7.7e-09`PF13202.3^EF-hand_5^EF hand^4-23^E:2.2e-05`PF13833.3^EF-hand_8^EF-hand domain pair^17-62^E:1.6e-07`PF00036.29^EF-hand_1^EF hand^38-64^E:2.9e-08`PF13202.3^EF-hand_5^EF hand^42-62^E:0.0003`PF13833.3^EF-hand_8^EF-hand domain pair^56-92^E:0.00054`PF13499…	COG5126^Calcium-binding protein	GO:0005509^molecular_function^calcium ion binding	GO:0005509^molecular_function^calcium ion binding	GO:0003674,GO:0005488,GO:0005509,GO:0043167,GO:0043169,GO:0046872
DV490149	F635	4	ambient	13	2.37411	-1.09404	0.00543201	D.E.	PRL1_ARATH^PRL1_ARATH^Q:705-229,H:328-486^83.648%ID^E:1.65e-92^RecName: Full=Protein pleiotropic regulatory locus 1;^Eukaryota; Viridiplantae; Streptophyta; Embryophyta; Tracheophyta; Spermatophyta; Magnoliophyta; eudicotyledons; Gunneridae; Pentapetalae; rosids; malvids; Brassicales; Brassicaceae; Camelineae; Arabidopsis	PRL1_ARATH^PRL1_ARATH^Q:1-159,H:328-486^83.648%ID^E:8.23e-94^RecName: Full=Protein pleiotropic regulatory locus 1;^Eukaryota; Viridiplantae; Streptophyta; Embryophyta; Tracheophyta; Spermatophyta; Magnoliophyta; eudicotyledons; Gunneridae; Pentapetalae; rosids; malvids; Brassicales; Brassicaceae; Camelineae; Arabidopsis	PF00400.29^WD40^WD domain, G-beta repeat^56-86^E:0.077`PF00400.29^WD40^WD domain, G-beta repeat^108-136^E:0.011	ENOG410XQV9^Pleiotropic regulator 1	GO:0071013^cellular_component^catalytic step 2 spliceosome`GO:0080008^cellular_component^Cul4-RING E3 ubiquitin ligase complex`GO:0005634^cellular_component^nucleus`GO:0071011^cellular_component^precatalytic spliceosome`GO:0000974^cellular_component^Prp19 complex`GO:0048825^biological_process^cotyledon development`GO:0009870^biological_process^defense response signaling pathway, resistance gene-d…	GO:0005515^molecular_function^protein binding	GO:0000151,GO:0000375,GO:0000377,GO:0000398,GO:0000974,GO:0002218,GO:0002253,GO:0002376,GO:0002682,GO:0002684,GO:0003006,GO:0003674,GO:0005488,GO:0005515,GO:0005575,GO:0005634,GO:0005681,GO:0006139,GO:0006355,GO:0006396,GO:0006397,GO:0006464,GO:0006508,GO:0006725,GO:0006807,GO:0006950,GO:0006952,GO:0006955,GO:0007165,GO:0008150,GO:0008152,GO:0008380,GO:0009605,GO:0009607,GO:0009617,GO:0009620,GO:…
DV490154	F532	4	ambient	12	2.40158	1.64671	0.000615847	D.E.	.	.	.	.	.	.	#N/A
DV490251	F635	18	heated	12	2.31888	-1.41906	0.0341653	D.E.	VPS9A_ARATH^VPS9A_ARATH^Q:702-433,H:352-443^42.553%ID^E:8.24e-14^RecName: Full=Vacuolar protein sorting-associated protein 9A;^Eukaryota; Viridiplantae; Streptophyta; Embryophyta; Tracheophyta; Spermatophyta; Magnoliophyta; eudicotyledons; Gunneridae; Pentapetalae; rosids; malvids; Brassicales; Brassicaceae; Camelineae; Arabidopsis	VPS9A_ARATH^VPS9A_ARATH^Q:1-90,H:352-443^42.553%ID^E:1.24e-14^RecName: Full=Vacuolar protein sorting-associated protein 9A;^Eukaryota; Viridiplantae; Streptophyta; Embryophyta; Tracheophyta; Spermatophyta; Magnoliophyta; eudicotyledons; Gunneridae; Pentapetalae; rosids; malvids; Brassicales; Brassicaceae; Camelineae; Arabidopsis	.	ENOG410YGAZ^guanine nucleotide exchange factor	GO:0005829^cellular_component^cytosol`GO:0016020^cellular_component^membrane`GO:0005634^cellular_component^nucleus`GO:0005525^molecular_function^GTP binding`GO:0005096^molecular_function^GTPase activator activity`GO:0005089^molecular_function^Rho guanyl-nucleotide exchange factor activity`GO:0000919^biological_process^cell plate assembly`GO:0042546^biological_process^cell wall biogenesis`GO:00097…	.	GO:0000166,GO:0000919,GO:0001882,GO:0001883,GO:0003006,GO:0003674,GO:0005085,GO:0005088,GO:0005089,GO:0005096,GO:0005488,GO:0005525,GO:0005575,GO:0005634,GO:0005829,GO:0008047,GO:0008150,GO:0009790,GO:0009791,GO:0009793,GO:0009893,GO:0009987,GO:0016020,GO:0016043,GO:0017076,GO:0019001,GO:0019222,GO:0022402,GO:0022414,GO:0022607,GO:0030234,GO:0030695,GO:0032501,GO:0032502,GO:0032506,GO:0032549,GO:…
DV490327	F635	4	heated	13	2.38059	-1.39633	0.00371912	D.E.	PRS6B_HELAN^PRS6B_HELAN^Q:719-339,H:288-414^97.638%ID^E:4.48e-83^RecName: Full=26S protease regulatory subunit 6B homolog {ECO:0000250|UniProtKB:P54778};^Eukaryota; Viridiplantae; Streptophyta; Embryophyta; Tracheophyta; Spermatophyta; Magnoliophyta; eudicotyledons; Gunneridae; Pentapetalae; asterids; campanulids; Asterales; Asteraceae; Asteroideae; Heliantheae alliance; Heliantheae; Helianthus	PRS6B_HELAN^PRS6B_HELAN^Q:1-127,H:288-414^97.638%ID^E:5.68e-85^RecName: Full=26S protease regulatory subunit 6B homolog {ECO:0000250|UniProtKB:P54778};^Eukaryota; Viridiplantae; Streptophyta; Embryophyta; Tracheophyta; Spermatophyta; Magnoliophyta; eudicotyledons; Gunneridae; Pentapetalae; asterids; campanulids; Asterales; Asteraceae; Asteroideae; Heliantheae alliance; Heliantheae; Helianthus	PF00004.26^AAA^ATPase family associated with various cellular activities (AAA)^1-44^E:4.9e-10	.	GO:0005737^cellular_component^cytoplasm`GO:0005634^cellular_component^nucleus`GO:0000502^cellular_component^proteasome complex`GO:0005524^molecular_function^ATP binding`GO:0016787^molecular_function^hydrolase activity`GO:0030163^biological_process^protein catabolic process	GO:0005524^molecular_function^ATP binding	GO:0000166,GO:0000502,GO:0001882,GO:0001883,GO:0003674,GO:0003824,GO:0005488,GO:0005524,GO:0005575,GO:0005634,GO:0005737,GO:0008150,GO:0008152,GO:0009056,GO:0009057,GO:0016787,GO:0017076,GO:0019538,GO:0030163,GO:0030554,GO:0032549,GO:0032550,GO:0032553,GO:0032555,GO:0032559,GO:0032991,GO:0035639,GO:0036094,GO:0043167,GO:0043168,GO:0043170,GO:0043226,GO:0043227,GO:0043229,GO:0043231,GO:0043234,GO:…
DV490405	F635	4	heated	13	2.29945	-2.20417	0.0498996	D.E.	VATH_ORYSJ^VATH_ORYSJ^Q:701-342,H:333-452^94.167%ID^E:3.01e-76^RecName: Full=Probable V-type proton ATPase subunit H;^Eukaryota; Viridiplantae; Streptophyta; Embryophyta; Tracheophyta; Spermatophyta; Magnoliophyta; Liliopsida; Poales; Poaceae; BOP clade; Oryzoideae; Oryzeae; Oryzinae; Oryza	VATH_ORYSJ^VATH_ORYSJ^Q:1-120,H:333-452^94.167%ID^E:2.66e-78^RecName: Full=Probable V-type proton ATPase subunit H;^Eukaryota; Viridiplantae; Streptophyta; Embryophyta; Tracheophyta; Spermatophyta; Magnoliophyta; Liliopsida; Poales; Poaceae; BOP clade; Oryzoideae; Oryzeae; Oryzinae; Oryza	PF11698.5^V-ATPase_H_C^V-ATPase subunit H^1-109^E:4.9e-38	COG5231^subunit (H	GO:0000221^cellular_component^vacuolar proton-transporting V-type ATPase, V1 domain`GO:0046961^molecular_function^proton-transporting ATPase activity, rotational mechanism`GO:0015991^biological_process^ATP hydrolysis coupled proton transport	GO:0016820^molecular_function^hydrolase activity, acting on acid anhydrides, catalyzing transmembrane movement of substances`GO:0015991^biological_process^ATP hydrolysis coupled proton transport`GO:0000221^cellular_component^vacuolar proton-transporting V-type ATPase, V1 domain	GO:0000221,GO:0003674,GO:0003824,GO:0005215,GO:0005575,GO:0006810,GO:0006811,GO:0006812,GO:0006818,GO:0008150,GO:0008324,GO:0009987,GO:0015075,GO:0015077,GO:0015078,GO:0015399,GO:0015405,GO:0015672,GO:0015988,GO:0015991,GO:0015992,GO:0016462,GO:0016787,GO:0016817,GO:0016818,GO:0016820,GO:0016887,GO:0017111,GO:0019829,GO:0022804,GO:0022857,GO:0022890,GO:0022891,GO:0022892,GO:0032991,GO:0033178,GO:…
DV490524	F635	4	ambient	13	2.26244	-2.71592	0.020779	D.E.	PTI12_ARATH^PTI12_ARATH^Q:680-393,H:259-354^94.792%ID^E:2.55e-45^RecName: Full=PTI1-like tyrosine-protein kinase 2;^Eukaryota; Viridiplantae; Streptophyta; Embryophyta; Tracheophyta; Spermatophyta; Magnoliophyta; eudicotyledons; Gunneridae; Pentapetalae; rosids; malvids; Brassicales; Brassicaceae; Camelineae; Arabidopsis	PTI12_ARATH^PTI12_ARATH^Q:1-96,H:259-354^94.792%ID^E:2.06e-51^RecName: Full=PTI1-like tyrosine-protein kinase 2;^Eukaryota; Viridiplantae; Streptophyta; Embryophyta; Tracheophyta; Spermatophyta; Magnoliophyta; eudicotyledons; Gunneridae; Pentapetalae; rosids; malvids; Brassicales; Brassicaceae; Camelineae; Arabidopsis	PF07714.14^Pkinase_Tyr^Protein tyrosine kinase^1-91^E:7.5e-09	COG0515^Serine Threonine protein kinase	GO:0005886^cellular_component^plasma membrane`GO:0009506^cellular_component^plasmodesma`GO:0005524^molecular_function^ATP binding`GO:0004715^molecular_function^non-membrane spanning protein tyrosine kinase activity`GO:0019901^molecular_function^protein kinase binding`GO:0006952^biological_process^defense response	GO:0004672^molecular_function^protein kinase activity`GO:0006468^biological_process^protein phosphorylation	GO:0000166,GO:0001882,GO:0001883,GO:0003674,GO:0003824,GO:0004672,GO:0004713,GO:0004715,GO:0005488,GO:0005515,GO:0005524,GO:0005575,GO:0005886,GO:0005911,GO:0006464,GO:0006468,GO:0006793,GO:0006796,GO:0006950,GO:0006952,GO:0008150,GO:0008152,GO:0009506,GO:0009987,GO:0016020,GO:0016301,GO:0016310,GO:0016740,GO:0016772,GO:0016773,GO:0017076,GO:0019538,GO:0019899,GO:0019900,GO:0019901,GO:0030054,GO:…
DV490558	F635	4	heated	13	2.26262	-2.12664	0.0376272	D.E.	MNS3_ARATH^MNS3_ARATH^Q:647-330,H:518-623^80.189%ID^E:9.7e-54^RecName: Full=Mannosyl-oligosaccharide 1,2-alpha-mannosidase MNS3;^Eukaryota; Viridiplantae; Streptophyta; Embryophyta; Tracheophyta; Spermatophyta; Magnoliophyta; eudicotyledons; Gunneridae; Pentapetalae; rosids; malvids; Brassicales; Brassicaceae; Camelineae; Arabidopsis	.	.	.	.	.	GO:0003674,GO:0003824,GO:0004553,GO:0004559,GO:0004571,GO:0005488,GO:0005509,GO:0005575,GO:0005768,GO:0005783,GO:0005794,GO:0005802,GO:0005975,GO:0006491,GO:0006508,GO:0006511,GO:0006516,GO:0008150,GO:0008152,GO:0009056,GO:0009057,GO:0009100,GO:0009311,GO:0009987,GO:0010498,GO:0015923,GO:0015924,GO:0016020,GO:0016021,GO:0016787,GO:0016798,GO:0019538,GO:0019941,GO:0030163,GO:0030433,GO:0031224,GO:…
DV490564	F635	4	heated	12	2.39766	1.20265	0.0141751	D.E.	UBC7_WHEAT^UBC7_WHEAT^Q:716-300,H:31-168^92.806%ID^E:4.1e-81^RecName: Full=Ubiquitin-conjugating enzyme E2 7;^Eukaryota; Viridiplantae; Streptophyta; Embryophyta; Tracheophyta; Spermatophyta; Magnoliophyta; Liliopsida; Poales; Poaceae; BOP clade; Pooideae; Triticodae; Triticeae; Triticinae; Triticum	UBC7_WHEAT^UBC7_WHEAT^Q:1-139,H:31-168^92.806%ID^E:1.2e-92^RecName: Full=Ubiquitin-conjugating enzyme E2 7;^Eukaryota; Viridiplantae; Streptophyta; Embryophyta; Tracheophyta; Spermatophyta; Magnoliophyta; Liliopsida; Poales; Poaceae; BOP clade; Pooideae; Triticodae; Triticeae; Triticinae; Triticum	PF00179.23^UQ_con^Ubiquitin-conjugating enzyme^2-131^E:2.6e-48	.	GO:0005524^molecular_function^ATP binding`GO:0016740^molecular_function^transferase activity`GO:0016567^biological_process^protein ubiquitination	.	GO:0000166,GO:0001882,GO:0001883,GO:0003674,GO:0003824,GO:0005488,GO:0005524,GO:0006464,GO:0008150,GO:0008152,GO:0009987,GO:0016567,GO:0016740,GO:0017076,GO:0019538,GO:0030554,GO:0032446,GO:0032549,GO:0032550,GO:0032553,GO:0032555,GO:0032559,GO:0035639,GO:0036094,GO:0036211,GO:0043167,GO:0043168,GO:0043170,GO:0043412,GO:0044237,GO:0044238,GO:0044260,GO:0044267,GO:0070647,GO:0071704,GO:0097159,GO:…
DV490592	F635	4	heated	12	2.20202	-1.30333	0.0308428	D.E.	.	.	.	.	.	.	#N/A
DV490647	F635	18	heated	13	2.2557	1.87641	0.00944066	D.E.	UCRI_MAIZE^UCRI_MAIZE^Q:674-306,H:151-273^99.187%ID^E:5.32e-85^RecName: Full=Cytochrome b-c1 complex subunit Rieske, mitochondrial;^Eukaryota; Viridiplantae; Streptophyta; Embryophyta; Tracheophyta; Spermatophyta; Magnoliophyta; Liliopsida; Poales; Poaceae; PACMAD clade; Panicoideae; Andropogonodae; Andropogoneae; Tripsacinae; Zea	UCRI_MAIZE^UCRI_MAIZE^Q:1-123,H:151-273^99.187%ID^E:9.95e-87^RecName: Full=Cytochrome b-c1 complex subunit Rieske, mitochondrial;^Eukaryota; Viridiplantae; Streptophyta; Embryophyta; Tracheophyta; Spermatophyta; Magnoliophyta; Liliopsida; Poales; Poaceae; PACMAD clade; Panicoideae; Andropogonodae; Andropogoneae; Tripsacinae; Zea	PF00355.23^Rieske^Rieske [2Fe-2S] domain^6-109^E:1.1e-12	COG0723^Component of the ubiquinol-cytochrome c reductase complex (complex III or cytochrome b-c1 complex), which is a respiratory chain that generates an electrochemical potential coupled to ATP synthesis (By similarity)	GO:0016021^cellular_component^integral component of membrane`GO:0005743^cellular_component^mitochondrial inner membrane`GO:0070469^cellular_component^respiratory chain`GO:0051537^molecular_function^2 iron, 2 sulfur cluster binding`GO:0046872^molecular_function^metal ion binding`GO:0008121^molecular_function^ubiquinol-cytochrome-c reductase activity	GO:0016491^molecular_function^oxidoreductase activity`GO:0051537^molecular_function^2 iron, 2 sulfur cluster binding`GO:0055114^biological_process^oxidation-reduction process	GO:0003674,GO:0003824,GO:0005215,GO:0005488,GO:0005575,GO:0005743,GO:0008121,GO:0008150,GO:0008152,GO:0008324,GO:0015075,GO:0015077,GO:0015078,GO:0016020,GO:0016021,GO:0016491,GO:0016679,GO:0016681,GO:0019866,GO:0022857,GO:0022890,GO:0022891,GO:0022892,GO:0031090,GO:0031224,GO:0031966,GO:0043167,GO:0043169,GO:0044422,GO:0044424,GO:0044425,GO:0044429,GO:0044444,GO:0044446,GO:0044464,GO:0044699,GO:…
DV490653	F532	18	heated	13	2.19131	1.60301	0.0251235	D.E.	C71E1_SORBI^C71E1_SORBI^Q:533-114,H:385-524^59.286%ID^E:2.59e-49^RecName: Full=4-hydroxyphenylacetaldehyde oxime monooxygenase;^Eukaryota; Viridiplantae; Streptophyta; Embryophyta; Tracheophyta; Spermatophyta; Magnoliophyta; Liliopsida; Poales; Poaceae; PACMAD clade; Panicoideae; Andropogonodae; Andropogoneae; Sorghinae; Sorghum	C71E1_SORBI^C71E1_SORBI^Q:2-141,H:385-524^59.286%ID^E:4.15e-56^RecName: Full=4-hydroxyphenylacetaldehyde oxime monooxygenase;^Eukaryota; Viridiplantae; Streptophyta; Embryophyta; Tracheophyta; Spermatophyta; Magnoliophyta; Liliopsida; Poales; Poaceae; PACMAD clade; Panicoideae; Andropogonodae; Andropogoneae; Sorghinae; Sorghum	PF00067.19^p450^Cytochrome P450^3-123^E:1.7e-34	COG2124^Cytochrome p450	GO:0005789^cellular_component^endoplasmic reticulum membrane`GO:0016021^cellular_component^integral component of membrane`GO:0050592^molecular_function^4-hydroxyphenylacetaldehyde oxime monooxygenase activity`GO:0020037^molecular_function^heme binding`GO:0047085^molecular_function^hydroxyphenylacetonitrile 2-monooxygenase activity`GO:0005506^molecular_function^iron ion binding`GO:0010132^biologic…	GO:0005506^molecular_function^iron ion binding`GO:0016705^molecular_function^oxidoreductase activity, acting on paired donors, with incorporation or reduction of molecular oxygen`GO:0020037^molecular_function^heme binding`GO:0055114^biological_process^oxidation-reduction process	GO:0003674,GO:0003824,GO:0004497,GO:0005488,GO:0005506,GO:0005575,GO:0005789,GO:0006807,GO:0008150,GO:0008152,GO:0009058,GO:0009987,GO:0010132,GO:0016020,GO:0016021,GO:0016137,GO:0016138,GO:0016491,GO:0016705,GO:0016709,GO:0019748,GO:0019756,GO:0020037,GO:0031090,GO:0031224,GO:0034641,GO:0042341,GO:0043167,GO:0043169,GO:0044237,GO:0044249,GO:0044271,GO:0044422,GO:0044424,GO:0044425,GO:0044432,GO:…
DV490673	F635	18	heated	13	2.45727	2.99311	0.047241	D.E.	DUS2L_HUMAN^DUS2L_HUMAN^Q:711-211,H:152-320^41.52%ID^E:3.33e-37^RecName: Full=tRNA-dihydrouridine(20) synthase [NAD(P)+]-like;^Eukaryota; Metazoa; Chordata; Craniata; Vertebrata; Euteleostomi; Mammalia; Eutheria; Euarchontoglires; Primates; Haplorrhini; Catarrhini; Hominidae; Homo	DUS2L_HUMAN^DUS2L_HUMAN^Q:4-170,H:152-320^41.52%ID^E:5.12e-38^RecName: Full=tRNA-dihydrouridine(20) synthase [NAD(P)+]-like;^Eukaryota; Metazoa; Chordata; Craniata; Vertebrata; Euteleostomi; Mammalia; Eutheria; Euarchontoglires; Primates; Haplorrhini; Catarrhini; Hominidae; Homo	PF01207.14^Dus^Dihydrouridine synthase (Dus)^4-140^E:1.8e-25	COG0042^Catalyzes the synthesis of dihydrouridine a modified base found in the D-loop of most tRNAs (By similarity)	GO:0005737^cellular_component^cytoplasm`GO:0005829^cellular_component^cytosol`GO:0005783^cellular_component^endoplasmic reticulum`GO:0005739^cellular_component^mitochondrion`GO:0003725^molecular_function^double-stranded RNA binding`GO:0050660^molecular_function^flavin adenine dinucleotide binding`GO:0004860^molecular_function^protein kinase inhibitor activity`GO:0017150^molecular_function^tRNA di…	GO:0017150^molecular_function^tRNA dihydrouridine synthase activity`GO:0050660^molecular_function^flavin adenine dinucleotide binding`GO:0008033^biological_process^tRNA processing`GO:0055114^biological_process^oxidation-reduction process	GO:0000166,GO:0002943,GO:0003674,GO:0003676,GO:0003723,GO:0003725,GO:0003824,GO:0004857,GO:0004860,GO:0005488,GO:0005575,GO:0005737,GO:0005739,GO:0005783,GO:0005829,GO:0006139,GO:0006399,GO:0006400,GO:0006725,GO:0006807,GO:0008033,GO:0008150,GO:0008152,GO:0009451,GO:0009987,GO:0010467,GO:0010941,GO:0016070,GO:0016491,GO:0016627,GO:0017150,GO:0019207,GO:0019210,GO:0019887,GO:0030234,GO:0034470,GO:…
DV490815	F635	18	heated	13	2.43207	1.42639	0.0147227	D.E.	.	.	.	.	.	.	#N/A
DV491069	F532	18	heated	13	2.35696	1.93077	0.0471766	D.E.	.	.	.	.	.	.	#N/A
DV491083	F532	18	ambient	13	2.41276	1.8452	0.000509817	D.E.	CXE2_ARATH^CXE2_ARATH^Q:651-343,H:213-308^44.66%ID^E:5.16e-18^RecName: Full=Probable carboxylesterase 2;^Eukaryota; Viridiplantae; Streptophyta; Embryophyta; Tracheophyta; Spermatophyta; Magnoliophyta; eudicotyledons; Gunneridae; Pentapetalae; rosids; malvids; Brassicales; Brassicaceae; Camelineae; Arabidopsis	.	.	COG0657^alpha beta hydrolase fold-3 domain protein	GO:0052689^molecular_function^carboxylic ester hydrolase activity	.	GO:0003674,GO:0003824,GO:0016787,GO:0016788,GO:0052689
DV491101	F635	18	heated	13	2.28843	1.69398	0.0155989	D.E.	Y2446_ARATH^Y2446_ARATH^Q:548-321,H:183-259^36.364%ID^E:4.77e-06^RecName: Full=Uncharacterized protein At2g34460, chloroplastic;^Eukaryota; Viridiplantae; Streptophyta; Embryophyta; Tracheophyta; Spermatophyta; Magnoliophyta; eudicotyledons; Gunneridae; Pentapetalae; rosids; malvids; Brassicales; Brassicaceae; Camelineae; Arabidopsis	Y2446_ARATH^Y2446_ARATH^Q:51-126,H:183-259^36.364%ID^E:2.13e-06^RecName: Full=Uncharacterized protein At2g34460, chloroplastic;^Eukaryota; Viridiplantae; Streptophyta; Embryophyta; Tracheophyta; Spermatophyta; Magnoliophyta; eudicotyledons; Gunneridae; Pentapetalae; rosids; malvids; Brassicales; Brassicaceae; Camelineae; Arabidopsis	PF08547.9^CIA30^Complex I intermediate-associated protein 30 (CIA30)^2-60^E:7.6e-12`PF13460.3^NAD_binding_10^NAD(P)H-binding^57-117^E:2.1e-12	COG0702^epimerase dehydratase	GO:0009507^cellular_component^chloroplast`GO:0009941^cellular_component^chloroplast envelope`GO:0009534^cellular_component^chloroplast thylakoid`GO:0009535^cellular_component^chloroplast thylakoid membrane`GO:0010287^cellular_component^plastoglobule	.	GO:0005575,GO:0009507,GO:0009526,GO:0009534,GO:0009535,GO:0009536,GO:0009579,GO:0009941,GO:0010287,GO:0016020,GO:0031967,GO:0031975,GO:0031976,GO:0031984,GO:0034357,GO:0042651,GO:0043226,GO:0043227,GO:0043229,GO:0043231,GO:0044422,GO:0044424,GO:0044434,GO:0044435,GO:0044436,GO:0044444,GO:0044446,GO:0044464,GO:0055035
DV491165	F635	18	heated	13	2.49043	2.72186	0.0165723	D.E.	SPL1_ORYSJ^SPL1_ORYSJ^Q:2-670,H:575-803^60.262%ID^E:3.52e-80^RecName: Full=Squamosa promoter-binding-like protein 1;^Eukaryota; Viridiplantae; Streptophyta; Embryophyta; Tracheophyta; Spermatophyta; Magnoliophyta; Liliopsida; Poales; Poaceae; BOP clade; Oryzoideae; Oryzeae; Oryzinae; Oryza	SPL1_ORYSJ^SPL1_ORYSJ^Q:1-223,H:575-803^60.262%ID^E:3.17e-80^RecName: Full=Squamosa promoter-binding-like protein 1;^Eukaryota; Viridiplantae; Streptophyta; Embryophyta; Tracheophyta; Spermatophyta; Magnoliophyta; Liliopsida; Poales; Poaceae; BOP clade; Oryzoideae; Oryzeae; Oryzinae; Oryza	.	ENOG4111YFE^Squamosa promoter-binding-like protein	GO:0005634^cellular_component^nucleus`GO:0003677^molecular_function^DNA binding`GO:0046872^molecular_function^metal ion binding`GO:0006355^biological_process^regulation of transcription, DNA-templated`GO:0006351^biological_process^transcription, DNA-templated	.	GO:0003674,GO:0003676,GO:0003677,GO:0005488,GO:0005575,GO:0005634,GO:0006139,GO:0006351,GO:0006355,GO:0006725,GO:0006807,GO:0008150,GO:0008152,GO:0009058,GO:0009059,GO:0009889,GO:0009987,GO:0010468,GO:0010556,GO:0016070,GO:0018130,GO:0019219,GO:0019222,GO:0019438,GO:0031323,GO:0031326,GO:0032774,GO:0034641,GO:0034645,GO:0034654,GO:0043167,GO:0043169,GO:0043170,GO:0043226,GO:0043227,GO:0043229,GO:…
DV491553	F635	18	ambient	12	2.35391	-1.07931	0.00194107	D.E.	SCW1_SCHPO^SCW1_SCHPO^Q:483-235,H:423-505^33.735%ID^E:1.33e-11^RecName: Full=Cell wall integrity protein scw1;^Eukaryota; Fungi; Dikarya; Ascomycota; Taphrinomycotina; Schizosaccharomycetes; Schizosaccharomycetales; Schizosaccharomycetaceae; Schizosaccharomyces	.	.	.	GO:0005737^cellular_component^cytoplasm`GO:0000166^molecular_function^nucleotide binding`GO:0003723^molecular_function^RNA binding`GO:0032995^biological_process^regulation of fungal-type cell wall biogenesis	.	GO:0000166,GO:0003674,GO:0003676,GO:0003723,GO:0005488,GO:0005575,GO:0005737,GO:0008150,GO:0032995,GO:0036094,GO:0044087,GO:0044424,GO:0044464,GO:0050789,GO:0050794,GO:0065007,GO:0097159,GO:1901265,GO:1901363,GO:1903338
DV491644	F532	18	heated	13	2.35151	1.29297	0.0228213	D.E.	COB22_ORYSJ^COB22_ORYSJ^Q:672-367,H:795-901^67.29%ID^E:7.08e-37^RecName: Full=Coatomer subunit beta'-2;^Eukaryota; Viridiplantae; Streptophyta; Embryophyta; Tracheophyta; Spermatophyta; Magnoliophyta; Liliopsida; Poales; Poaceae; BOP clade; Oryzoideae; Oryzeae; Oryzinae; Oryza	COB22_ORYSJ^COB22_ORYSJ^Q:1-102,H:795-901^67.29%ID^E:7.88e-39^RecName: Full=Coatomer subunit beta'-2;^Eukaryota; Viridiplantae; Streptophyta; Embryophyta; Tracheophyta; Spermatophyta; Magnoliophyta; Liliopsida; Poales; Poaceae; BOP clade; Oryzoideae; Oryzeae; Oryzinae; Oryza	.	ENOG410XNNY^coatomer protein complex, subunit beta 2 (beta prime)	GO:0030126^cellular_component^COPI vesicle coat`GO:0005198^molecular_function^structural molecule activity`GO:0006888^biological_process^ER to Golgi vesicle-mediated transport`GO:0006891^biological_process^intra-Golgi vesicle-mediated transport`GO:0006886^biological_process^intracellular protein transport`GO:0006890^biological_process^retrograde vesicle-mediated transport, Golgi to ER	.	GO:0003674,GO:0005198,GO:0005575,GO:0006810,GO:0006886,GO:0006888,GO:0006890,GO:0006891,GO:0008104,GO:0008150,GO:0015031,GO:0016192,GO:0016482,GO:0030117,GO:0030120,GO:0030126,GO:0032991,GO:0033036,GO:0043234,GO:0044422,GO:0044424,GO:0044425,GO:0044431,GO:0044433,GO:0044444,GO:0044446,GO:0044464,GO:0044699,GO:0044765,GO:0045184,GO:0046907,GO:0048193,GO:0051179,GO:0051234,GO:0051649,GO:0071702,GO:…
DV491692	F635	4	heated	13	2.21685	-2.64042	0.0222994	D.E.	CSTR5_ARATH^CSTR5_ARATH^Q:647-408,H:245-324^77.5%ID^E:4.22e-35^RecName: Full=CMP-sialic acid transporter 5;^Eukaryota; Viridiplantae; Streptophyta; Embryophyta; Tracheophyta; Spermatophyta; Magnoliophyta; eudicotyledons; Gunneridae; Pentapetalae; rosids; malvids; Brassicales; Brassicaceae; Camelineae; Arabidopsis	.	.	COG0697^membrane	GO:0005783^cellular_component^endoplasmic reticulum`GO:0000139^cellular_component^Golgi membrane`GO:0016021^cellular_component^integral component of membrane`GO:0015136^molecular_function^sialic acid transmembrane transporter activity`GO:0005351^molecular_function^sugar:proton symporter activity`GO:0005463^molecular_function^UDP-N-acetylgalactosamine transmembrane transporter activity`GO:1903857^…	.	GO:0000139,GO:0003674,GO:0005215,GO:0005338,GO:0005342,GO:0005351,GO:0005402,GO:0005463,GO:0005575,GO:0005783,GO:0006810,GO:0006811,GO:0006820,GO:0006862,GO:0008150,GO:0008324,GO:0008509,GO:0008514,GO:0009892,GO:0009894,GO:0009895,GO:0009987,GO:0010208,GO:0010584,GO:0010605,GO:0010927,GO:0010955,GO:0015075,GO:0015136,GO:0015144,GO:0015165,GO:0015215,GO:0015291,GO:0015293,GO:0015294,GO:0015295,GO:…
DV491730	F635	18	heated	13	2.65199	2.26183	0.0136032	D.E.	RL193_ARATH^RL193_ARATH^Q:461-246,H:114-185^93.056%ID^E:2.85e-24^RecName: Full=60S ribosomal protein L19-3;^Eukaryota; Viridiplantae; Streptophyta; Embryophyta; Tracheophyta; Spermatophyta; Magnoliophyta; eudicotyledons; Gunneridae; Pentapetalae; rosids; malvids; Brassicales; Brassicaceae; Camelineae; Arabidopsis	.	.	COG2147^ribosomal protein L19	GO:0005829^cellular_component^cytosol`GO:0022625^cellular_component^cytosolic large ribosomal subunit`GO:0022626^cellular_component^cytosolic ribosome`GO:0005886^cellular_component^plasma membrane`GO:0003735^molecular_function^structural constituent of ribosome`GO:0006412^biological_process^translation	.	GO:0003674,GO:0003735,GO:0005198,GO:0005575,GO:0005829,GO:0005840,GO:0005886,GO:0006412,GO:0008150,GO:0008152,GO:0009058,GO:0009059,GO:0009987,GO:0015934,GO:0016020,GO:0019538,GO:0022625,GO:0022626,GO:0030529,GO:0032991,GO:0034645,GO:0043170,GO:0043226,GO:0043228,GO:0043229,GO:0043232,GO:0044237,GO:0044238,GO:0044249,GO:0044260,GO:0044267,GO:0044391,GO:0044422,GO:0044424,GO:0044444,GO:0044445,GO:…
DV491744	F635	18	heated	12	2.37642	-1.10101	0.0495208	D.E.	.	.	.	.	.	.	#N/A
DV491840	F635	4	heated	13	2.17757	-2.65584	0.00308931	D.E.	ALFIN_MEDSA^ALFIN_MEDSA^Q:660-226,H:105-250^54.11%ID^E:1.3e-37^RecName: Full=PHD finger protein Alfin1;^Eukaryota; Viridiplantae; Streptophyta; Embryophyta; Tracheophyta; Spermatophyta; Magnoliophyta; eudicotyledons; Gunneridae; Pentapetalae; rosids; fabids; Fabales; Fabaceae; Papilionoideae; Trifolieae; Medicago	ALFL5_ARATH^ALFL5_ARATH^Q:1-160,H:105-260^50.303%ID^E:9.14e-49^RecName: Full=PHD finger protein ALFIN-LIKE 5;^Eukaryota; Viridiplantae; Streptophyta; Embryophyta; Tracheophyta; Spermatophyta; Magnoliophyta; eudicotyledons; Gunneridae; Pentapetalae; rosids; malvids; Brassicales; Brassicaceae; Camelineae; Arabidopsis	PF12165.5^DUF3594^Domain of unknown function (DUF3594)^1-35^E:4.3e-05`PF00628.26^PHD^PHD-finger^98-145^E:5.1e-11	ENOG410YG6P^Finger protein	GO:0005634^cellular_component^nucleus`GO:0003677^molecular_function^DNA binding`GO:0003714^molecular_function^transcription corepressor activity`GO:0008270^molecular_function^zinc ion binding`GO:0016568^biological_process^chromatin modification`GO:1903507^biological_process^negative regulation of nucleic acid-templated transcription`GO:0006355^biological_process^regulation of transcription, DNA-t…	GO:0042393^molecular_function^histone binding`GO:0006355^biological_process^regulation of transcription, DNA-templated`GO:0005515^molecular_function^protein binding	GO:0000988,GO:0000989,GO:0001101,GO:0003674,GO:0003676,GO:0003677,GO:0003712,GO:0003714,GO:0005488,GO:0005515,GO:0005575,GO:0005634,GO:0006139,GO:0006325,GO:0006351,GO:0006355,GO:0006725,GO:0006807,GO:0006950,GO:0006970,GO:0008150,GO:0008152,GO:0008270,GO:0009058,GO:0009059,GO:0009414,GO:0009415,GO:0009628,GO:0009651,GO:0009889,GO:0009890,GO:0009892,GO:0009987,GO:0010035,GO:0010468,GO:0010556,GO:…
DV491868	F532	18	heated	13	2.25777	1.57348	0.00177133	D.E.	.	.	.	.	.	.	#N/A
DV491973	F635	18	heated	13	2.35253	1.931	0.0379966	D.E.	IF2A_PONAB^IF2A_PONAB^Q:617-348,H:221-310^42.222%ID^E:4.99e-16^RecName: Full=Eukaryotic translation initiation factor 2 subunit 1;^Eukaryota; Metazoa; Chordata; Craniata; Vertebrata; Euteleostomi; Mammalia; Eutheria; Euarchontoglires; Primates; Haplorrhini; Catarrhini; Hominidae; Pongo	IF2A_XENTR^IF2A_XENTR^Q:1-94,H:217-310^40.426%ID^E:4.17e-17^RecName: Full=Eukaryotic translation initiation factor 2 subunit 1;^Eukaryota; Metazoa; Chordata; Craniata; Vertebrata; Euteleostomi; Amphibia; Batrachia; Anura; Pipoidea; Pipidae; Xenopodinae; Xenopus; Silurana	PF07541.9^EIF_2_alpha^Eukaryotic translation initiation factor 2 alpha subunit^4-28^E:4.3e-06	.	GO:0005737^cellular_component^cytoplasm`GO:0033290^cellular_component^eukaryotic 48S preinitiation complex`GO:0005850^cellular_component^eukaryotic translation initiation factor 2 complex`GO:0005851^cellular_component^eukaryotic translation initiation factor 2B complex`GO:0043614^cellular_component^multi-eIF complex`GO:0005840^cellular_component^ribosome`GO:0043022^molecular_function^ribosome bin…	GO:0003723^molecular_function^RNA binding`GO:0003743^molecular_function^translation initiation factor activity`GO:0005850^cellular_component^eukaryotic translation initiation factor 2 complex	GO:0003674,GO:0003676,GO:0003723,GO:0003743,GO:0005488,GO:0005575,GO:0005737,GO:0005840,GO:0005850,GO:0005851,GO:0006413,GO:0006417,GO:0006446,GO:0006950,GO:0007154,GO:0008135,GO:0008150,GO:0008152,GO:0009267,GO:0009314,GO:0009411,GO:0009416,GO:0009605,GO:0009628,GO:0009889,GO:0009890,GO:0009892,GO:0009987,GO:0009991,GO:0010468,GO:0010556,GO:0010558,GO:0010605,GO:0010608,GO:0010629,GO:0017148,GO:…
DV491984	F635	18	heated	12	2.3478	-1.4071	0.00248366	D.E.	LSM4_ORYSJ^LSM4_ORYSJ^Q:670-416,H:4-88^100%ID^E:3.33e-57^RecName: Full=Probable U6 snRNA-associated Sm-like protein LSm4;^Eukaryota; Viridiplantae; Streptophyta; Embryophyta; Tracheophyta; Spermatophyta; Magnoliophyta; Liliopsida; Poales; Poaceae; BOP clade; Oryzoideae; Oryzeae; Oryzinae; Oryza	LSM4_ORYSJ^LSM4_ORYSJ^Q:1-116,H:4-119^97.414%ID^E:1.28e-68^RecName: Full=Probable U6 snRNA-associated Sm-like protein LSm4;^Eukaryota; Viridiplantae; Streptophyta; Embryophyta; Tracheophyta; Spermatophyta; Magnoliophyta; Liliopsida; Poales; Poaceae; BOP clade; Oryzoideae; Oryzeae; Oryzinae; Oryza	PF01423.19^LSM^LSM domain^3-67^E:3.8e-17	ENOG4111TZU^U6 snRNA-associated Sm-like protein	GO:0000932^cellular_component^cytoplasmic mRNA processing body`GO:0005681^cellular_component^spliceosomal complex`GO:0097526^cellular_component^spliceosomal tri-snRNP complex`GO:0005688^cellular_component^U6 snRNP`GO:0017070^molecular_function^U6 snRNA binding`GO:0033962^biological_process^cytoplasmic mRNA processing body assembly`GO:0000956^biological_process^nuclear-transcribed mRNA catabolic p…	.	GO:0000245,GO:0000387,GO:0000932,GO:0000956,GO:0003674,GO:0003676,GO:0003723,GO:0005488,GO:0005575,GO:0005681,GO:0005688,GO:0006139,GO:0006401,GO:0006402,GO:0006725,GO:0006807,GO:0006996,GO:0008150,GO:0008152,GO:0009056,GO:0009057,GO:0009987,GO:0016043,GO:0016070,GO:0016071,GO:0017069,GO:0017070,GO:0019439,GO:0022607,GO:0022618,GO:0030529,GO:0030532,GO:0032991,GO:0033962,GO:0034622,GO:0034641,GO:…
DV492082	F635	4	heated	13	2.20369	-2.78083	0.013279	D.E.	RL3_ORYSJ^RL3_ORYSJ^Q:660-220,H:243-389^96.599%ID^E:7.86e-99^RecName: Full=60S ribosomal protein L3;^Eukaryota; Viridiplantae; Streptophyta; Embryophyta; Tracheophyta; Spermatophyta; Magnoliophyta; Liliopsida; Poales; Poaceae; BOP clade; Oryzoideae; Oryzeae; Oryzinae; Oryza	RL3_ORYSJ^RL3_ORYSJ^Q:1-147,H:243-389^96.599%ID^E:4.2e-100^RecName: Full=60S ribosomal protein L3;^Eukaryota; Viridiplantae; Streptophyta; Embryophyta; Tracheophyta; Spermatophyta; Magnoliophyta; Liliopsida; Poales; Poaceae; BOP clade; Oryzoideae; Oryzeae; Oryzinae; Oryza	PF00297.19^Ribosomal_L3^Ribosomal protein L3^1-128^E:6.9e-64	COG0087^One of the primary rRNA binding proteins, it binds directly near the 3'-end of the 23S rRNA, where it nucleates assembly of the 50S subunit (By similarity)	GO:0022625^cellular_component^cytosolic large ribosomal subunit`GO:0003735^molecular_function^structural constituent of ribosome`GO:0000027^biological_process^ribosomal large subunit assembly`GO:0006412^biological_process^translation	GO:0003735^molecular_function^structural constituent of ribosome`GO:0006412^biological_process^translation`GO:0005622^cellular_component^intracellular`GO:0005840^cellular_component^ribosome	GO:0000027,GO:0003674,GO:0003735,GO:0005198,GO:0005575,GO:0005622,GO:0005840,GO:0006412,GO:0008150,GO:0008152,GO:0009058,GO:0009059,GO:0009987,GO:0015934,GO:0016043,GO:0019538,GO:0022607,GO:0022618,GO:0022625,GO:0030529,GO:0032991,GO:0034622,GO:0034645,GO:0043170,GO:0043226,GO:0043228,GO:0043229,GO:0043232,GO:0043933,GO:0044237,GO:0044238,GO:0044249,GO:0044260,GO:0044267,GO:0044391,GO:0044422,GO:…
DV492122	F532	4	heated	13	2.67496	-1.23238	0.0344215	D.E.	RS8_MAIZE^RS8_MAIZE^Q:679-311,H:99-221^100%ID^E:1.87e-73^RecName: Full=40S ribosomal protein S8;^Eukaryota; Viridiplantae; Streptophyta; Embryophyta; Tracheophyta; Spermatophyta; Magnoliophyta; Liliopsida; Poales; Poaceae; PACMAD clade; Panicoideae; Andropogonodae; Andropogoneae; Tripsacinae; Zea	RS8_MAIZE^RS8_MAIZE^Q:1-123,H:99-221^100%ID^E:1.26e-85^RecName: Full=40S ribosomal protein S8;^Eukaryota; Viridiplantae; Streptophyta; Embryophyta; Tracheophyta; Spermatophyta; Magnoliophyta; Liliopsida; Poales; Poaceae; PACMAD clade; Panicoideae; Andropogonodae; Andropogoneae; Tripsacinae; Zea	PF01201.19^Ribosomal_S8e^Ribosomal protein S8e^1-101^E:1.2e-12	COG2007^40S ribosomal protein S8	GO:0005840^cellular_component^ribosome`GO:0003735^molecular_function^structural constituent of ribosome`GO:0006412^biological_process^translation	.	GO:0003674,GO:0003735,GO:0005198,GO:0005575,GO:0005840,GO:0006412,GO:0008150,GO:0008152,GO:0009058,GO:0009059,GO:0009987,GO:0019538,GO:0030529,GO:0032991,GO:0034645,GO:0043170,GO:0043226,GO:0043228,GO:0043229,GO:0043232,GO:0044237,GO:0044238,GO:0044249,GO:0044260,GO:0044267,GO:0044424,GO:0044444,GO:0044464,GO:0071704,GO:1901576
DV492210	F635	4	heated	13	2.23307	-2.21899	0.015857	D.E.	.	.	.	.	.	.	#N/A
DV492225	F635	18	heated	12	2.23581	-2.48476	0.0165864	D.E.	.	.	.	.	.	.	#N/A
DV492238	F635	4	heated	13	2.18594	-2.69674	0.037447	D.E.	.	.	.	.	.	.	#N/A
DV492287	F635	18	heated	13	2.32063	1.16269	0.0179382	D.E.	TOR_ORYSJ^TOR_ORYSJ^Q:536-228,H:2363-2465^89.32%ID^E:8.02e-48^RecName: Full=Serine/threonine-protein kinase TOR;^Eukaryota; Viridiplantae; Streptophyta; Embryophyta; Tracheophyta; Spermatophyta; Magnoliophyta; Liliopsida; Poales; Poaceae; BOP clade; Oryzoideae; Oryzeae; Oryzinae; Oryza	TOR_ORYSJ^TOR_ORYSJ^Q:1-103,H:2363-2465^89.32%ID^E:3.28e-50^RecName: Full=Serine/threonine-protein kinase TOR;^Eukaryota; Viridiplantae; Streptophyta; Embryophyta; Tracheophyta; Spermatophyta; Magnoliophyta; Liliopsida; Poales; Poaceae; BOP clade; Oryzoideae; Oryzeae; Oryzinae; Oryza	PF02260.17^FATC^FATC domain^73-103^E:2.9e-16	COG5032^phosphatidylinositol kinase activity	GO:0016303^molecular_function^1-phosphatidylinositol-3-kinase activity`GO:0005524^molecular_function^ATP binding`GO:0008144^molecular_function^drug binding`GO:0016301^molecular_function^kinase activity`GO:0004674^molecular_function^protein serine/threonine kinase activity`GO:0000975^molecular_function^regulatory region DNA binding`GO:0045010^biological_process^actin nucleation`GO:0007155^biologic…	GO:0005515^molecular_function^protein binding	GO:0000166,GO:0000902,GO:0000904,GO:0000911,GO:0000975,GO:0001067,GO:0001558,GO:0001882,GO:0001883,GO:0003006,GO:0003674,GO:0003676,GO:0003677,GO:0003824,GO:0004672,GO:0004674,GO:0005488,GO:0005515,GO:0005524,GO:0006139,GO:0006259,GO:0006281,GO:0006310,GO:0006351,GO:0006355,GO:0006725,GO:0006807,GO:0006950,GO:0006974,GO:0006996,GO:0007015,GO:0007059,GO:0007062,GO:0007131,GO:0007155,GO:0007389,GO:…
DV492484	F635	18	ambient	12	2.35037	-1.25175	0.0268051	D.E.	C3H31_ORYSJ^C3H31_ORYSJ^Q:512-192,H:204-309^76.636%ID^E:8.39e-36^RecName: Full=Zinc finger CCCH domain-containing protein 31;^Eukaryota; Viridiplantae; Streptophyta; Embryophyta; Tracheophyta; Spermatophyta; Magnoliophyta; Liliopsida; Poales; Poaceae; BOP clade; Oryzoideae; Oryzeae; Oryzinae; Oryza	C3H31_ORYSJ^C3H31_ORYSJ^Q:1-107,H:204-309^74.766%ID^E:2.28e-41^RecName: Full=Zinc finger CCCH domain-containing protein 31;^Eukaryota; Viridiplantae; Streptophyta; Embryophyta; Tracheophyta; Spermatophyta; Magnoliophyta; Liliopsida; Poales; Poaceae; BOP clade; Oryzoideae; Oryzeae; Oryzinae; Oryza	PF00642.21^zf-CCCH^Zinc finger C-x8-C-x5-C-x3-H type (and similar)^74-99^E:6.5e-11`PF14608.3^zf-CCCH_2^RNA-binding, Nab2-type zinc finger^79-98^E:0.0006	COG5063^zinc finger	GO:0003677^molecular_function^DNA binding`GO:0046872^molecular_function^metal ion binding`GO:0003723^molecular_function^RNA binding	GO:0046872^molecular_function^metal ion binding	GO:0003674,GO:0003676,GO:0003677,GO:0003723,GO:0005488,GO:0043167,GO:0043169,GO:0046872,GO:0097159,GO:1901363
DV492702	F635	4	heated	13	2.3162	-1.73975	0.00265518	D.E.	HMGL_IPONI^HMGL_IPONI^Q:559-353,H:55-123^60.87%ID^E:3.73e-19^RecName: Full=HMG1/2-like protein;^Eukaryota; Viridiplantae; Streptophyta; Embryophyta; Tracheophyta; Spermatophyta; Magnoliophyta; eudicotyledons; Gunneridae; Pentapetalae; asterids; lamiids; Solanales; Convolvulaceae; Ipomoeeae; Ipomoea	.	.	.	GO:0005634^cellular_component^nucleus`GO:0003677^molecular_function^DNA binding	.	GO:0003674,GO:0003676,GO:0003677,GO:0005488,GO:0005575,GO:0005634,GO:0043226,GO:0043227,GO:0043229,GO:0043231,GO:0044424,GO:0044464,GO:0097159,GO:1901363
DV492756	F635	18	heated	12	2.31845	-1.77658	0.0135496	D.E.	.	.	.	.	.	.	#N/A
DV492882	F635	4	ambient	13	2.39759	-1.48333	0.0401359	D.E.	WRK19_ARATH^WRK19_ARATH^Q:26-343,H:109-212^56.604%ID^E:4.46e-28^RecName: Full=Probable WRKY transcription factor 19;^Eukaryota; Viridiplantae; Streptophyta; Embryophyta; Tracheophyta; Spermatophyta; Magnoliophyta; eudicotyledons; Gunneridae; Pentapetalae; rosids; malvids; Brassicales; Brassicaceae; Camelineae; Arabidopsis`WRK19_ARATH^WRK19_ARATH^Q:5-343,H:152-262^47.788%ID^E:5.5e-22^RecName: Full…	WRK19_ARATH^WRK19_ARATH^Q:9-114,H:109-212^56.604%ID^E:2.46e-37^RecName: Full=Probable WRKY transcription factor 19;^Eukaryota; Viridiplantae; Streptophyta; Embryophyta; Tracheophyta; Spermatophyta; Magnoliophyta; eudicotyledons; Gunneridae; Pentapetalae; rosids; malvids; Brassicales; Brassicaceae; Camelineae; Arabidopsis`WRK19_ARATH^WRK19_ARATH^Q:2-114,H:127-237^46.903%ID^E:1.39e-29^RecName: Full…	.	ENOG410XQGS^mitogen-activated protein kinase kinase kinase	GO:0009941^cellular_component^chloroplast envelope`GO:0005634^cellular_component^nucleus`GO:0043531^molecular_function^ADP binding`GO:0005524^molecular_function^ATP binding`GO:0004674^molecular_function^protein serine/threonine kinase activity`GO:0043565^molecular_function^sequence-specific DNA binding`GO:0003700^molecular_function^transcription factor activity, sequence-specific DNA binding`GO:0…	.	GO:0000166,GO:0001071,GO:0001882,GO:0001883,GO:0003674,GO:0003676,GO:0003677,GO:0003700,GO:0003824,GO:0004672,GO:0004674,GO:0005488,GO:0005524,GO:0005575,GO:0005634,GO:0006139,GO:0006351,GO:0006725,GO:0006807,GO:0006950,GO:0006952,GO:0007165,GO:0008150,GO:0008152,GO:0009058,GO:0009059,GO:0009526,GO:0009941,GO:0009987,GO:0016070,GO:0016301,GO:0016740,GO:0016772,GO:0016773,GO:0017076,GO:0018130,GO:…
DV492942	F635	18	heated	13	2.28921	1.57076	0.0434012	D.E.	UPL2_ARATH^UPL2_ARATH^Q:613-395,H:3586-3658^87.671%ID^E:5.18e-35^RecName: Full=E3 ubiquitin-protein ligase UPL2;^Eukaryota; Viridiplantae; Streptophyta; Embryophyta; Tracheophyta; Spermatophyta; Magnoliophyta; eudicotyledons; Gunneridae; Pentapetalae; rosids; malvids; Brassicales; Brassicaceae; Camelineae; Arabidopsis	.	.	COG5021^ubiquitin protein ligase	GO:0005829^cellular_component^cytosol`GO:0005739^cellular_component^mitochondrion`GO:0005634^cellular_component^nucleus`GO:0016874^molecular_function^ligase activity`GO:0004842^molecular_function^ubiquitin-protein transferase activity`GO:0042787^biological_process^protein ubiquitination involved in ubiquitin-dependent protein catabolic process	.	GO:0003674,GO:0003824,GO:0004842,GO:0005575,GO:0005634,GO:0005739,GO:0005829,GO:0006464,GO:0008150,GO:0008152,GO:0009987,GO:0016567,GO:0016740,GO:0016874,GO:0019538,GO:0019787,GO:0032446,GO:0036211,GO:0042787,GO:0043170,GO:0043226,GO:0043227,GO:0043229,GO:0043231,GO:0043412,GO:0044237,GO:0044238,GO:0044260,GO:0044267,GO:0044424,GO:0044444,GO:0044464,GO:0070647,GO:0071704
DV492982	F635	4	heated	13	2.03374	-3.95664	0.0147157	D.E.	EF1B_ORYSJ^EF1B_ORYSJ^Q:476-216,H:138-224^90.805%ID^E:1.74e-50^RecName: Full=Elongation factor 1-beta;^Eukaryota; Viridiplantae; Streptophyta; Embryophyta; Tracheophyta; Spermatophyta; Magnoliophyta; Liliopsida; Poales; Poaceae; BOP clade; Oryzoideae; Oryzeae; Oryzinae; Oryza	EF1D_PIMBR^EF1D_PIMBR^Q:1-111,H:116-226^81.982%ID^E:1.58e-60^RecName: Full=Elongation factor 1-delta;^Eukaryota; Viridiplantae; Streptophyta; Embryophyta; Tracheophyta; Spermatophyta; Magnoliophyta; eudicotyledons; Gunneridae; Pentapetalae; asterids; campanulids; Apiales; Apiaceae; Apioideae; Acronema clade; Spuriopimpinella	PF00736.16^EF1_GNE^EF-1 guanine nucleotide exchange domain^24-111^E:4.3e-33	.	GO:0005853^cellular_component^eukaryotic translation elongation factor 1 complex`GO:0003746^molecular_function^translation elongation factor activity	GO:0003746^molecular_function^translation elongation factor activity`GO:0006414^biological_process^translational elongation`GO:0005853^cellular_component^eukaryotic translation elongation factor 1 complex	GO:0003674,GO:0003676,GO:0003723,GO:0003746,GO:0005488,GO:0005575,GO:0005853,GO:0006414,GO:0008135,GO:0008150,GO:0008152,GO:0009058,GO:0009059,GO:0009987,GO:0032991,GO:0034645,GO:0043170,GO:0043234,GO:0044237,GO:0044249,GO:0044260,GO:0044424,GO:0044444,GO:0044464,GO:0071704,GO:0097159,GO:1901363,GO:1901576
DV493028	F635	4	heated	13	2.33885	-1.6867	0.0420317	D.E.	DDL_ARATH^DDL_ARATH^Q:623-276,H:199-314^78.448%ID^E:2.99e-63^RecName: Full=FHA domain-containing protein DDL;^Eukaryota; Viridiplantae; Streptophyta; Embryophyta; Tracheophyta; Spermatophyta; Magnoliophyta; eudicotyledons; Gunneridae; Pentapetalae; rosids; malvids; Brassicales; Brassicaceae; Camelineae; Arabidopsis	DDL_ARATH^DDL_ARATH^Q:4-119,H:199-314^78.448%ID^E:9.22e-65^RecName: Full=FHA domain-containing protein DDL;^Eukaryota; Viridiplantae; Streptophyta; Embryophyta; Tracheophyta; Spermatophyta; Magnoliophyta; eudicotyledons; Gunneridae; Pentapetalae; rosids; malvids; Brassicales; Brassicaceae; Camelineae; Arabidopsis	PF00498.23^FHA^FHA domain^24-104^E:1.9e-18	ENOG4111F4H^Smad nuclear interacting protein 1	GO:0009507^cellular_component^chloroplast`GO:0005829^cellular_component^cytosol`GO:0005634^cellular_component^nucleus`GO:0003723^molecular_function^RNA binding`GO:0008283^biological_process^cell proliferation`GO:0035196^biological_process^production of miRNAs involved in gene silencing by miRNA`GO:0048638^biological_process^regulation of developmental growth	GO:0005515^molecular_function^protein binding	GO:0003674,GO:0003676,GO:0003723,GO:0005488,GO:0005515,GO:0005575,GO:0005634,GO:0005829,GO:0006139,GO:0006396,GO:0006725,GO:0006807,GO:0008150,GO:0008152,GO:0008283,GO:0009507,GO:0009536,GO:0009987,GO:0016070,GO:0031050,GO:0034641,GO:0035196,GO:0040008,GO:0043170,GO:0043226,GO:0043227,GO:0043229,GO:0043231,GO:0044237,GO:0044238,GO:0044260,GO:0044424,GO:0044444,GO:0044464,GO:0044699,GO:0044710,GO:…
DV493075	F635	18	heated	13	2.20969	1.78548	0.0201503	D.E.	HSP7C_PETHY^HSP7C_PETHY^Q:44-619,H:1-192^94.271%ID^E:1.7e-127^RecName: Full=Heat shock cognate 70 kDa protein;^Eukaryota; Viridiplantae; Streptophyta; Embryophyta; Tracheophyta; Spermatophyta; Magnoliophyta; eudicotyledons; Gunneridae; Pentapetalae; asterids; lamiids; Solanales; Solanaceae; Petunioideae; Petunia	HSP7C_PETHY^HSP7C_PETHY^Q:1-192,H:1-192^94.271%ID^E:8.72e-128^RecName: Full=Heat shock cognate 70 kDa protein;^Eukaryota; Viridiplantae; Streptophyta; Embryophyta; Tracheophyta; Spermatophyta; Magnoliophyta; eudicotyledons; Gunneridae; Pentapetalae; asterids; lamiids; Solanales; Solanaceae; Petunioideae; Petunia	PF00012.17^HSP70^Hsp70 protein^9-192^E:1.7e-92	.	GO:0005524^molecular_function^ATP binding	.	GO:0000166,GO:0001882,GO:0001883,GO:0003674,GO:0005488,GO:0005524,GO:0017076,GO:0030554,GO:0032549,GO:0032550,GO:0032553,GO:0032555,GO:0032559,GO:0035639,GO:0036094,GO:0043167,GO:0043168,GO:0097159,GO:0097367,GO:1901265,GO:1901363
DV493085	F635	4	heated	13	2.32244	-1.5129	0.0292331	D.E.	UBC4_ARATH^UBC4_ARATH^Q:632-252,H:27-153^88.189%ID^E:9.37e-81^RecName: Full=Ubiquitin-conjugating enzyme E2 4;^Eukaryota; Viridiplantae; Streptophyta; Embryophyta; Tracheophyta; Spermatophyta; Magnoliophyta; eudicotyledons; Gunneridae; Pentapetalae; rosids; malvids; Brassicales; Brassicaceae; Camelineae; Arabidopsis	UBC5_ARATH^UBC5_ARATH^Q:1-157,H:27-185^80.247%ID^E:1.27e-88^RecName: Full=Ubiquitin-conjugating enzyme E2 5;^Eukaryota; Viridiplantae; Streptophyta; Embryophyta; Tracheophyta; Spermatophyta; Magnoliophyta; eudicotyledons; Gunneridae; Pentapetalae; rosids; malvids; Brassicales; Brassicaceae; Camelineae; Arabidopsis	PF00179.23^UQ_con^Ubiquitin-conjugating enzyme^2-116^E:1.4e-36	ENOG410XRC5^ubiquitin-conjugating enzyme	GO:0005829^cellular_component^cytosol`GO:0005524^molecular_function^ATP binding`GO:0061630^molecular_function^ubiquitin protein ligase activity`GO:0031625^molecular_function^ubiquitin protein ligase binding`GO:0004842^molecular_function^ubiquitin-protein transferase activity`GO:0006511^biological_process^ubiquitin-dependent protein catabolic process	.	GO:0000166,GO:0001882,GO:0001883,GO:0003674,GO:0003824,GO:0004842,GO:0005488,GO:0005515,GO:0005524,GO:0005575,GO:0005829,GO:0006508,GO:0006511,GO:0008150,GO:0008152,GO:0009056,GO:0009057,GO:0009987,GO:0016740,GO:0017076,GO:0019538,GO:0019787,GO:0019899,GO:0019941,GO:0030554,GO:0031625,GO:0032549,GO:0032550,GO:0032553,GO:0032555,GO:0032559,GO:0035639,GO:0036094,GO:0043167,GO:0043168,GO:0043170,GO:…
DV493205	F635	4	ambient	13	2.24927	-2.57919	0.0429811	D.E.	DUS1B_ARATH^DUS1B_ARATH^Q:676-266,H:28-164^63.504%ID^E:1.71e-54^RecName: Full=Dual specificity protein phosphatase 1B;^Eukaryota; Viridiplantae; Streptophyta; Embryophyta; Tracheophyta; Spermatophyta; Magnoliophyta; eudicotyledons; Gunneridae; Pentapetalae; rosids; malvids; Brassicales; Brassicaceae; Camelineae; Arabidopsis	DUS1B_ARATH^DUS1B_ARATH^Q:2-138,H:28-164^63.504%ID^E:1.29e-55^RecName: Full=Dual specificity protein phosphatase 1B;^Eukaryota; Viridiplantae; Streptophyta; Embryophyta; Tracheophyta; Spermatophyta; Magnoliophyta; eudicotyledons; Gunneridae; Pentapetalae; rosids; malvids; Brassicales; Brassicaceae; Camelineae; Arabidopsis	PF00782.17^DSPc^Dual specificity phosphatase, catalytic domain^6-135^E:1.4e-32	COG2453^dual specificity phosphatase	GO:0005737^cellular_component^cytoplasm`GO:0005634^cellular_component^nucleus`GO:0005886^cellular_component^plasma membrane`GO:0033549^molecular_function^MAP kinase phosphatase activity`GO:0004725^molecular_function^protein tyrosine phosphatase activity`GO:0008138^molecular_function^protein tyrosine/serine/threonine phosphatase activity`GO:0034599^biological_process^cellular response to oxidative…	GO:0008138^molecular_function^protein tyrosine/serine/threonine phosphatase activity`GO:0006470^biological_process^protein dephosphorylation	GO:0000188,GO:0000302,GO:0001101,GO:0001932,GO:0001933,GO:0002682,GO:0002683,GO:0003674,GO:0003824,GO:0004721,GO:0004725,GO:0005575,GO:0005634,GO:0005737,GO:0005886,GO:0006464,GO:0006469,GO:0006470,GO:0006793,GO:0006796,GO:0006950,GO:0006979,GO:0007165,GO:0008138,GO:0008150,GO:0008152,GO:0009605,GO:0009607,GO:0009892,GO:0009966,GO:0009968,GO:0009987,GO:0010035,GO:0010193,GO:0010363,GO:0010563,GO:…
DV493268	F635	4	ambient	12	2.0992	-2.03609	0.00453433	D.E.	.	.	.	.	.	.	#N/A
DV493328	F635	18	heated	13	2.43854	1.33157	0.0270843	D.E.	UBC36_ARATH^UBC36_ARATH^Q:596-228,H:31-153^97.561%ID^E:6.87e-84^RecName: Full=Ubiquitin-conjugating enzyme E2 36;^Eukaryota; Viridiplantae; Streptophyta; Embryophyta; Tracheophyta; Spermatophyta; Magnoliophyta; eudicotyledons; Gunneridae; Pentapetalae; rosids; malvids; Brassicales; Brassicaceae; Camelineae; Arabidopsis	UBC36_ARATH^UBC36_ARATH^Q:1-123,H:31-153^97.561%ID^E:3.44e-85^RecName: Full=Ubiquitin-conjugating enzyme E2 36;^Eukaryota; Viridiplantae; Streptophyta; Embryophyta; Tracheophyta; Spermatophyta; Magnoliophyta; eudicotyledons; Gunneridae; Pentapetalae; rosids; malvids; Brassicales; Brassicaceae; Camelineae; Arabidopsis	PF00179.23^UQ_con^Ubiquitin-conjugating enzyme^2-115^E:1.1e-44	COG5078^ubiquitin-conjugating enzyme	GO:0005524^molecular_function^ATP binding`GO:0016740^molecular_function^transferase activity`GO:0016567^biological_process^protein ubiquitination	.	GO:0000166,GO:0001882,GO:0001883,GO:0003674,GO:0003824,GO:0005488,GO:0005524,GO:0006464,GO:0008150,GO:0008152,GO:0009987,GO:0016567,GO:0016740,GO:0017076,GO:0019538,GO:0030554,GO:0032446,GO:0032549,GO:0032550,GO:0032553,GO:0032555,GO:0032559,GO:0035639,GO:0036094,GO:0036211,GO:0043167,GO:0043168,GO:0043170,GO:0043412,GO:0044237,GO:0044238,GO:0044260,GO:0044267,GO:0070647,GO:0071704,GO:0097159,GO:…
DV493422	F635	4	heated	13	2.01231	-4.03965	0.000450296	D.E.	BTF3_HUMAN^BTF3_HUMAN^Q:643-353,H:102-194^52.041%ID^E:4.9e-22^RecName: Full=Transcription factor BTF3;^Eukaryota; Metazoa; Chordata; Craniata; Vertebrata; Euteleostomi; Mammalia; Eutheria; Euarchontoglires; Primates; Haplorrhini; Catarrhini; Hominidae; Homo	BTF3_HUMAN^BTF3_HUMAN^Q:1-107,H:102-202^50.926%ID^E:2.08e-26^RecName: Full=Transcription factor BTF3;^Eukaryota; Metazoa; Chordata; Craniata; Vertebrata; Euteleostomi; Mammalia; Eutheria; Euarchontoglires; Primates; Haplorrhini; Catarrhini; Hominidae; Homo	PF01849.15^NAC^NAC domain^1-39^E:1.6e-13	ENOG4111JBG^Component of the nascent polypeptide-associated complex (NAC), a dynamic component of the ribosomal exit tunnel, protecting the emerging polypeptides from interaction with other cytoplasmic proteins to ensure appropriate nascent protein targeting (By similarity). The NAC complex also promotes mitochondrial protein import by enhancing productive ribosome interactions with the outer mit…	GO:0005737^cellular_component^cytoplasm`GO:0005634^cellular_component^nucleus`GO:0044822^molecular_function^poly(A) RNA binding`GO:0001701^biological_process^in utero embryonic development`GO:0015031^biological_process^protein transport`GO:0006355^biological_process^regulation of transcription, DNA-templated`GO:0006366^biological_process^transcription from RNA polymerase II promoter	.	GO:0001701,GO:0003674,GO:0003676,GO:0003723,GO:0005488,GO:0005575,GO:0005634,GO:0005737,GO:0006139,GO:0006351,GO:0006355,GO:0006366,GO:0006725,GO:0006807,GO:0006810,GO:0008104,GO:0008150,GO:0008152,GO:0009058,GO:0009059,GO:0009790,GO:0009792,GO:0009889,GO:0009987,GO:0010468,GO:0010556,GO:0015031,GO:0016070,GO:0018130,GO:0019219,GO:0019222,GO:0019438,GO:0031323,GO:0031326,GO:0032502,GO:0032774,GO:…
DV493546	F635	4	heated	13	2.29519	-2.63788	0.0286698	D.E.	GACP2_ARATH^GACP2_ARATH^Q:447-307,H:629-675^63.83%ID^E:1.45e-11^RecName: Full=Gamma-tubulin complex component 2;^Eukaryota; Viridiplantae; Streptophyta; Embryophyta; Tracheophyta; Spermatophyta; Magnoliophyta; eudicotyledons; Gunneridae; Pentapetalae; rosids; malvids; Brassicales; Brassicaceae; Camelineae; Arabidopsis	GACP2_ARATH^GACP2_ARATH^Q:1-114,H:580-675^48.696%ID^E:1.85e-22^RecName: Full=Gamma-tubulin complex component 2;^Eukaryota; Viridiplantae; Streptophyta; Embryophyta; Tracheophyta; Spermatophyta; Magnoliophyta; eudicotyledons; Gunneridae; Pentapetalae; rosids; malvids; Brassicales; Brassicaceae; Camelineae; Arabidopsis	.	ENOG410XNRE^Tubulin, gamma complex associated protein 2	GO:0005938^cellular_component^cell cortex`GO:0055028^cellular_component^cortical microtubule`GO:0005737^cellular_component^cytoplasm`GO:0000930^cellular_component^gamma-tubulin complex`GO:0005635^cellular_component^nuclear envelope`GO:0000922^cellular_component^spindle pole`GO:0048229^biological_process^gametophyte development`GO:0033566^biological_process^gamma-tubulin complex localization`GO:00…	.	GO:0000226,GO:0000922,GO:0000930,GO:0005575,GO:0005635,GO:0005737,GO:0005874,GO:0005881,GO:0005938,GO:0006996,GO:0007010,GO:0007017,GO:0007275,GO:0008104,GO:0008150,GO:0009987,GO:0010638,GO:0010968,GO:0016043,GO:0031110,GO:0031112,GO:0031113,GO:0031116,GO:0031334,GO:0031503,GO:0031967,GO:0031975,GO:0032271,GO:0032273,GO:0032501,GO:0032502,GO:0032886,GO:0032991,GO:0033036,GO:0033043,GO:0033566,GO:…
DV493579	F532	18	ambient	13	2.52746	1.42286	0.00169108	D.E.	RZ1A_ARATH^RZ1A_ARATH^Q:638-363,H:54-134^52.174%ID^E:1.4e-14^RecName: Full=Glycine-rich RNA-binding protein RZ1A {ECO:0000305};^Eukaryota; Viridiplantae; Streptophyta; Embryophyta; Tracheophyta; Spermatophyta; Magnoliophyta; eudicotyledons; Gunneridae; Pentapetalae; rosids; malvids; Brassicales; Brassicaceae; Camelineae; Arabidopsis	RZ1A_ARATH^RZ1A_ARATH^Q:1-151,H:54-236^47.739%ID^E:1.48e-29^RecName: Full=Glycine-rich RNA-binding protein RZ1A {ECO:0000305};^Eukaryota; Viridiplantae; Streptophyta; Embryophyta; Tracheophyta; Spermatophyta; Magnoliophyta; eudicotyledons; Gunneridae; Pentapetalae; rosids; malvids; Brassicales; Brassicaceae; Camelineae; Arabidopsis	PF13917.3^zf-CCHC_3^Zinc knuckle^76-93^E:0.012`PF00098.20^zf-CCHC^Zinc knuckle^78-93^E:3.6e-08	ENOG411219Q^Zinc knuckle	GO:0005737^cellular_component^cytoplasm`GO:0005829^cellular_component^cytosol`GO:0005634^cellular_component^nucleus`GO:0003677^molecular_function^DNA binding`GO:0000166^molecular_function^nucleotide binding`GO:0003723^molecular_function^RNA binding`GO:0008270^molecular_function^zinc ion binding`GO:0009409^biological_process^response to cold	GO:0003676^molecular_function^nucleic acid binding`GO:0008270^molecular_function^zinc ion binding	GO:0000166,GO:0003674,GO:0003676,GO:0003677,GO:0003723,GO:0005488,GO:0005575,GO:0005634,GO:0005737,GO:0005829,GO:0006950,GO:0008150,GO:0008270,GO:0009266,GO:0009409,GO:0009628,GO:0036094,GO:0043167,GO:0043169,GO:0043226,GO:0043227,GO:0043229,GO:0043231,GO:0044424,GO:0044444,GO:0044464,GO:0046872,GO:0046914,GO:0050896,GO:0097159,GO:1901265,GO:1901363
DV494507	F635	18	heated	13	2.64487	2.86772	0.00562858	D.E.	RS23_FRAAN^RS23_FRAAN^Q:627-202,H:1-142^96.479%ID^E:2.75e-94^RecName: Full=40S ribosomal protein S23;^Eukaryota; Viridiplantae; Streptophyta; Embryophyta; Tracheophyta; Spermatophyta; Magnoliophyta; eudicotyledons; Gunneridae; Pentapetalae; rosids; fabids; Rosales; Rosaceae; Rosoideae; Potentilleae; Fragariinae; Fragaria	RS23_FRAAN^RS23_FRAAN^Q:34-175,H:1-142^96.479%ID^E:1.29e-95^RecName: Full=40S ribosomal protein S23;^Eukaryota; Viridiplantae; Streptophyta; Embryophyta; Tracheophyta; Spermatophyta; Magnoliophyta; eudicotyledons; Gunneridae; Pentapetalae; rosids; fabids; Rosales; Rosaceae; Rosoideae; Potentilleae; Fragariinae; Fragaria	PF00164.22^Ribosom_S12_S23^Ribosomal protein S12/S23^42-174^E:2.1e-59	.	GO:0015935^cellular_component^small ribosomal subunit`GO:0003735^molecular_function^structural constituent of ribosome`GO:0006412^biological_process^translation	GO:0003735^molecular_function^structural constituent of ribosome`GO:0006412^biological_process^translation`GO:0005622^cellular_component^intracellular`GO:0005840^cellular_component^ribosome	GO:0003674,GO:0003735,GO:0005198,GO:0005575,GO:0005622,GO:0005840,GO:0006412,GO:0008150,GO:0008152,GO:0009058,GO:0009059,GO:0009987,GO:0015935,GO:0019538,GO:0030529,GO:0032991,GO:0034645,GO:0043170,GO:0043226,GO:0043228,GO:0043229,GO:0043232,GO:0044237,GO:0044238,GO:0044249,GO:0044260,GO:0044267,GO:0044391,GO:0044422,GO:0044424,GO:0044444,GO:0044446,GO:0044464,GO:0071704,GO:1901576
DV494596	F635	4	heated	12	2.52631	1.01099	0.0368992	D.E.	PAF1_ARATH^PAF1_ARATH^Q:732-334,H:450-589^44.755%ID^E:6.99e-25^RecName: Full=Protein PAF1 homolog {ECO:0000305};^Eukaryota; Viridiplantae; Streptophyta; Embryophyta; Tracheophyta; Spermatophyta; Magnoliophyta; eudicotyledons; Gunneridae; Pentapetalae; rosids; malvids; Brassicales; Brassicaceae; Camelineae; Arabidopsis	PAF1_ARATH^PAF1_ARATH^Q:1-133,H:450-589^44.755%ID^E:3.04e-26^RecName: Full=Protein PAF1 homolog {ECO:0000305};^Eukaryota; Viridiplantae; Streptophyta; Embryophyta; Tracheophyta; Spermatophyta; Magnoliophyta; eudicotyledons; Gunneridae; Pentapetalae; rosids; malvids; Brassicales; Brassicaceae; Camelineae; Arabidopsis	PF03985.10^Paf1^Paf1^5-115^E:7.3e-08	ENOG410YZXE^paf1, RNA polymerase II associated factor, homolog (S. cerevisiae)	GO:0016593^cellular_component^Cdc73/Paf1 complex`GO:0005634^cellular_component^nucleus`GO:0009908^biological_process^flower development`GO:0016571^biological_process^histone methylation`GO:0009910^biological_process^negative regulation of flower development`GO:0006355^biological_process^regulation of transcription, DNA-templated`GO:0006368^biological_process^transcription elongation from RNA poly…	GO:0006368^biological_process^transcription elongation from RNA polymerase II promoter`GO:0016570^biological_process^histone modification`GO:0016593^cellular_component^Cdc73/Paf1 complex	GO:0003006,GO:0005575,GO:0005634,GO:0006139,GO:0006325,GO:0006354,GO:0006355,GO:0006368,GO:0006464,GO:0006479,GO:0006725,GO:0006807,GO:0006996,GO:0008023,GO:0008150,GO:0008152,GO:0008213,GO:0009058,GO:0009059,GO:0009791,GO:0009889,GO:0009908,GO:0009909,GO:0009910,GO:0009987,GO:0010468,GO:0010556,GO:0016043,GO:0016070,GO:0016568,GO:0016569,GO:0016570,GO:0016571,GO:0016593,GO:0018130,GO:0019219,GO:…
DV495194	F635	4	ambient	12	2.41914	2.46081	0.0286298	D.E.	.	OTU5B_XENLA^OTU5B_XENLA^Q:2-84,H:287-369^33.735%ID^E:6.51e-10^RecName: Full=OTU domain-containing protein 5-B;^Eukaryota; Metazoa; Chordata; Craniata; Vertebrata; Euteleostomi; Amphibia; Batrachia; Anura; Pipoidea; Pipidae; Xenopodinae; Xenopus; Xenopus	.	.	GO:0004843^molecular_function^thiol-dependent ubiquitin-specific protease activity`GO:0071108^biological_process^protein K48-linked deubiquitination`GO:0070536^biological_process^protein K63-linked deubiquitination`GO:0032496^biological_process^response to lipopolysaccharide	.	GO:0002237,GO:0003674,GO:0003824,GO:0004843,GO:0006464,GO:0008150,GO:0008152,GO:0008233,GO:0008234,GO:0009605,GO:0009607,GO:0009987,GO:0010033,GO:0016579,GO:0016787,GO:0019538,GO:0019783,GO:0032496,GO:0033993,GO:0036211,GO:0036459,GO:0042221,GO:0043170,GO:0043207,GO:0043412,GO:0044237,GO:0044238,GO:0044260,GO:0044267,GO:0050896,GO:0070011,GO:0070536,GO:0070646,GO:0070647,GO:0071108,GO:0071704,GO:…
DV495381	F635	18	heated	13	2.14432	1.39382	0.0439604	D.E.	CX6B1_ARATH^CX6B1_ARATH^Q:409-612,H:123-190^95.588%ID^E:6.39e-45^RecName: Full=Cytochrome c oxidase subunit 6b-1;^Eukaryota; Viridiplantae; Streptophyta; Embryophyta; Tracheophyta; Spermatophyta; Magnoliophyta; eudicotyledons; Gunneridae; Pentapetalae; rosids; malvids; Brassicales; Brassicaceae; Camelineae; Arabidopsis	CX6B1_ARATH^CX6B1_ARATH^Q:34-204,H:4-190^50.49%ID^E:5.89e-53^RecName: Full=Cytochrome c oxidase subunit 6b-1;^Eukaryota; Viridiplantae; Streptophyta; Embryophyta; Tracheophyta; Spermatophyta; Magnoliophyta; eudicotyledons; Gunneridae; Pentapetalae; rosids; malvids; Brassicales; Brassicaceae; Camelineae; Arabidopsis	PF02297.14^COX6B^Cytochrome oxidase c subunit VIb^141-200^E:5.6e-17	ENOG41121WM^cytochrome C oxidase	GO:0009507^cellular_component^chloroplast`GO:0009535^cellular_component^chloroplast thylakoid membrane`GO:0005739^cellular_component^mitochondrion`GO:0009579^cellular_component^thylakoid`GO:0005507^molecular_function^copper ion binding`GO:0004129^molecular_function^cytochrome-c oxidase activity`GO:0009651^biological_process^response to salt stress	GO:0004129^molecular_function^cytochrome-c oxidase activity`GO:0005739^cellular_component^mitochondrion	GO:0003674,GO:0003824,GO:0004129,GO:0005215,GO:0005488,GO:0005507,GO:0005575,GO:0005739,GO:0006950,GO:0006970,GO:0008150,GO:0008324,GO:0009055,GO:0009507,GO:0009535,GO:0009536,GO:0009579,GO:0009628,GO:0009651,GO:0015002,GO:0015075,GO:0015077,GO:0015078,GO:0016020,GO:0016491,GO:0016675,GO:0016676,GO:0022857,GO:0022890,GO:0022891,GO:0022892,GO:0034357,GO:0042651,GO:0043167,GO:0043169,GO:0043226,GO:…
DV549414	F635	18	heated	13	2.49743	2.16011	0.0170538	D.E.	STRAP_DICDI^STRAP_DICDI^Q:6-728,H:9-247^48.76%ID^E:4.01e-74^RecName: Full=Serine-threonine kinase receptor-associated protein;^Eukaryota; Amoebozoa; Mycetozoa; Dictyosteliida; Dictyostelium	STRAP_DICDI^STRAP_DICDI^Q:2-242,H:9-247^48.76%ID^E:3.61e-74^RecName: Full=Serine-threonine kinase receptor-associated protein;^Eukaryota; Amoebozoa; Mycetozoa; Dictyosteliida; Dictyostelium	PF00400.29^WD40^WD domain, G-beta repeat^42-77^E:0.0021`PF00400.29^WD40^WD domain, G-beta repeat^82-118^E:0.0015`PF00400.29^WD40^WD domain, G-beta repeat^167-202^E:0.071	ENOG410XPJ4^serine threonine kinase receptor associated protein	GO:0030512^biological_process^negative regulation of transforming growth factor beta receptor signaling pathway	GO:0005515^molecular_function^protein binding	GO:0003674,GO:0005488,GO:0005515,GO:0008150,GO:0009966,GO:0009968,GO:0010646,GO:0010648,GO:0017015,GO:0023051,GO:0023057,GO:0030512,GO:0048519,GO:0048523,GO:0048583,GO:0048585,GO:0050789,GO:0050794,GO:0065007,GO:0090092,GO:0090101,GO:0090287,GO:0090288,GO:1903844,GO:1903845
DV549583	F532	18	heated	13	2.80257	1.58214	0.00832448	D.E.	.	.	.	.	.	.	#N/A
DV549670	F635	18	ambient	13	2.46628	1.52875	0.0055713	D.E.	IBBR_ORYSI^IBBR_ORYSI^Q:13-300,H:151-249^39.394%ID^E:8.17e-17^RecName: Full=Bowman-Birk type bran trypsin inhibitor;^Eukaryota; Viridiplantae; Streptophyta; Embryophyta; Tracheophyta; Spermatophyta; Magnoliophyta; Liliopsida; Poales; Poaceae; BOP clade; Oryzoideae; Oryzeae; Oryzinae; Oryza`IBBR_ORYSI^IBBR_ORYSI^Q:1-306,H:70-190^33.884%ID^E:2.13e-07^RecName: Full=Bowman-Birk type bran trypsin inhi…	.	.	.	GO:0005576^cellular_component^extracellular region`GO:0004867^molecular_function^serine-type endopeptidase inhibitor activity	.	GO:0003674,GO:0004857,GO:0004866,GO:0004867,GO:0005575,GO:0005576,GO:0030234,GO:0030414,GO:0061134,GO:0061135
DV549955	F532	4	heated	12	2.71885	-1.69764	0.01093	D.E.	EPN3_ARATH^EPN3_ARATH^Q:257-580,H:797-905^61.062%ID^E:3.85e-23^RecName: Full=Clathrin interactor EPSIN 3;^Eukaryota; Viridiplantae; Streptophyta; Embryophyta; Tracheophyta; Spermatophyta; Magnoliophyta; eudicotyledons; Gunneridae; Pentapetalae; rosids; malvids; Brassicales; Brassicaceae; Camelineae; Arabidopsis	EPN3_ARATH^EPN3_ARATH^Q:86-230,H:797-952^55.28%ID^E:9.83e-39^RecName: Full=Clathrin interactor EPSIN 3;^Eukaryota; Viridiplantae; Streptophyta; Embryophyta; Tracheophyta; Spermatophyta; Magnoliophyta; eudicotyledons; Gunneridae; Pentapetalae; rosids; malvids; Brassicales; Brassicaceae; Camelineae; Arabidopsis	.	ENOG410XSM0^Clathrin interactor 1	GO:0030136^cellular_component^clathrin-coated vesicle`GO:0005794^cellular_component^Golgi apparatus`GO:0015031^biological_process^protein transport	.	GO:0005575,GO:0005794,GO:0006810,GO:0008104,GO:0008150,GO:0015031,GO:0016023,GO:0030135,GO:0030136,GO:0031410,GO:0031982,GO:0031988,GO:0033036,GO:0043226,GO:0043227,GO:0043229,GO:0043231,GO:0044424,GO:0044444,GO:0044464,GO:0045184,GO:0051179,GO:0051234,GO:0071702
DV550155	F635	4	ambient	13	2.34744	-1.54811	0.012536	D.E.	.	.	.	.	.	.	#N/A
DV550887	F635	18	heated	13	2.50257	2.4702	0.00679572	D.E.	.	.	.	.	.	.	#N/A
DV550906	F532	4	heated	12	3.00559	-3.00659	0.000184833	D.E.	.	.	.	.	.	.	#N/A
DV550993	F532	18	ambient	13	2.47093	1.4659	0.0121067	D.E.	SYT2_ARATH^SYT2_ARATH^Q:154-516,H:418-535^32%ID^E:2.17e-07^RecName: Full=Synaptotagmin-2;^Eukaryota; Viridiplantae; Streptophyta; Embryophyta; Tracheophyta; Spermatophyta; Magnoliophyta; eudicotyledons; Gunneridae; Pentapetalae; rosids; malvids; Brassicales; Brassicaceae; Camelineae; Arabidopsis	SYT2_ARATH^SYT2_ARATH^Q:37-172,H:403-535^31.429%ID^E:8.81e-07^RecName: Full=Synaptotagmin-2;^Eukaryota; Viridiplantae; Streptophyta; Embryophyta; Tracheophyta; Spermatophyta; Magnoliophyta; eudicotyledons; Gunneridae; Pentapetalae; rosids; malvids; Brassicales; Brassicaceae; Camelineae; Arabidopsis	PF00168.27^C2^C2 domain^52-144^E:7e-13	COG5038^Domain-Containing protein	GO:0005783^cellular_component^endoplasmic reticulum`GO:0005794^cellular_component^Golgi apparatus`GO:0000139^cellular_component^Golgi membrane`GO:0016021^cellular_component^integral component of membrane`GO:0008289^molecular_function^lipid binding`GO:0046872^molecular_function^metal ion binding`GO:0009306^biological_process^protein secretion	GO:0005515^molecular_function^protein binding	GO:0000139,GO:0003674,GO:0005488,GO:0005515,GO:0005575,GO:0005783,GO:0005794,GO:0006810,GO:0008104,GO:0008150,GO:0008289,GO:0009306,GO:0009987,GO:0015031,GO:0016020,GO:0016021,GO:0031090,GO:0031224,GO:0032940,GO:0033036,GO:0043167,GO:0043169,GO:0043226,GO:0043227,GO:0043229,GO:0043231,GO:0044422,GO:0044424,GO:0044425,GO:0044431,GO:0044444,GO:0044446,GO:0044464,GO:0044699,GO:0044763,GO:0044765,GO:…
DV551296	F532	18	heated	13	2.57598	1.56032	0.00610165	D.E.	SL11_ORYSJ^SL11_ORYSJ^Q:2-292,H:552-648^72.165%ID^E:2.62e-30^RecName: Full=E3 ubiquitin-protein ligase SPL11;^Eukaryota; Viridiplantae; Streptophyta; Embryophyta; Tracheophyta; Spermatophyta; Magnoliophyta; Liliopsida; Poales; Poaceae; BOP clade; Oryzoideae; Oryzeae; Oryzinae; Oryza	PUB12_ARATH^PUB12_ARATH^Q:1-102,H:542-641^67.647%ID^E:9.19e-39^RecName: Full=U-box domain-containing protein 12;^Eukaryota; Viridiplantae; Streptophyta; Embryophyta; Tracheophyta; Spermatophyta; Magnoliophyta; eudicotyledons; Gunneridae; Pentapetalae; rosids; malvids; Brassicales; Brassicaceae; Camelineae; Arabidopsis	PF12933.4^FTO_NTD^FTO catalytic domain^76-127^E:0.21	ENOG410XRTN^U-box domain-containing protein	GO:0016874^molecular_function^ligase activity`GO:0004842^molecular_function^ubiquitin-protein transferase activity	.	GO:0003674,GO:0003824,GO:0004842,GO:0016740,GO:0016874,GO:0019787
DV551369	F635	18	heated	13	2.33614	1.62136	0.0128166	D.E.	AROG_ORYSJ^AROG_ORYSJ^Q:1-423,H:399-539^95.745%ID^E:3.67e-80^RecName: Full=Phospho-2-dehydro-3-deoxyheptonate aldolase 2, chloroplastic;^Eukaryota; Viridiplantae; Streptophyta; Embryophyta; Tracheophyta; Spermatophyta; Magnoliophyta; Liliopsida; Poales; Poaceae; BOP clade; Oryzoideae; Oryzeae; Oryzinae; Oryza	AROG_ORYSJ^AROG_ORYSJ^Q:1-141,H:399-539^95.745%ID^E:1.5e-87^RecName: Full=Phospho-2-dehydro-3-deoxyheptonate aldolase 2, chloroplastic;^Eukaryota; Viridiplantae; Streptophyta; Embryophyta; Tracheophyta; Spermatophyta; Magnoliophyta; Liliopsida; Poales; Poaceae; BOP clade; Oryzoideae; Oryzeae; Oryzinae; Oryza	PF01474.13^DAHP_synth_2^Class-II DAHP synthetase family^2-118^E:7.7e-52	COG3200^phospho-2-dehydro-3-deoxyheptonate aldolase	GO:0009507^cellular_component^chloroplast`GO:0003849^molecular_function^3-deoxy-7-phosphoheptulonate synthase activity`GO:0009073^biological_process^aromatic amino acid family biosynthetic process`GO:0009423^biological_process^chorismate biosynthetic process	GO:0003849^molecular_function^3-deoxy-7-phosphoheptulonate synthase activity`GO:0009073^biological_process^aromatic amino acid family biosynthetic process	GO:0003674,GO:0003824,GO:0003849,GO:0005575,GO:0006082,GO:0006520,GO:0006725,GO:0006807,GO:0008150,GO:0008152,GO:0008652,GO:0009058,GO:0009072,GO:0009073,GO:0009423,GO:0009507,GO:0009536,GO:0009987,GO:0016053,GO:0016740,GO:0016765,GO:0019438,GO:0019752,GO:0043226,GO:0043227,GO:0043229,GO:0043231,GO:0043436,GO:0043648,GO:0043650,GO:0044237,GO:0044238,GO:0044249,GO:0044281,GO:0044283,GO:0044424,GO:…
DV621283	F635	18	heated	13	2.48661	3.28072	0.0395144	D.E.	ARF2_ORYSJ^ARF2_ORYSJ^Q:662-249,H:44-181^99.275%ID^E:2.71e-98^RecName: Full=ADP-ribosylation factor 2;^Eukaryota; Viridiplantae; Streptophyta; Embryophyta; Tracheophyta; Spermatophyta; Magnoliophyta; Liliopsida; Poales; Poaceae; BOP clade; Oryzoideae; Oryzeae; Oryzinae; Oryza	ARF2_ORYSJ^ARF2_ORYSJ^Q:1-138,H:44-181^99.275%ID^E:1.02e-99^RecName: Full=ADP-ribosylation factor 2;^Eukaryota; Viridiplantae; Streptophyta; Embryophyta; Tracheophyta; Spermatophyta; Magnoliophyta; Liliopsida; Poales; Poaceae; BOP clade; Oryzoideae; Oryzeae; Oryzinae; Oryza	PF00025.18^Arf^ADP-ribosylation factor family^1-134^E:1.4e-61`PF00071.19^Ras^Ras family^3-130^E:5e-09`PF04670.9^Gtr1_RagA^Gtr1/RagA G protein conserved region^5-99^E:8.4e-08`PF08477.10^Roc^Ras of Complex, Roc, domain of DAPkinase^13-86^E:1.5e-09`PF09439.7^SRPRB^Signal recognition particle receptor beta subunit^14-100^E:1.3e-06	COG1100^GTP-binding Protein	GO:0005794^cellular_component^Golgi apparatus`GO:0005525^molecular_function^GTP binding`GO:0006886^biological_process^intracellular protein transport`GO:0006471^biological_process^protein ADP-ribosylation`GO:0007264^biological_process^small GTPase mediated signal transduction`GO:0016192^biological_process^vesicle-mediated transport	GO:0005525^molecular_function^GTP binding`GO:0007264^biological_process^small GTPase mediated signal transduction	GO:0000166,GO:0001882,GO:0001883,GO:0003674,GO:0005488,GO:0005525,GO:0005575,GO:0005794,GO:0005975,GO:0006464,GO:0006471,GO:0006486,GO:0006810,GO:0006886,GO:0007165,GO:0007264,GO:0008104,GO:0008150,GO:0008152,GO:0009987,GO:0015031,GO:0016192,GO:0017076,GO:0019001,GO:0019538,GO:0032549,GO:0032550,GO:0032553,GO:0032555,GO:0032561,GO:0033036,GO:0035556,GO:0035639,GO:0036094,GO:0036211,GO:0043167,GO:…
DV621436	F635	4	ambient	13	2.35432	-1.47131	0.0113794	D.E.	SYP71_ARATH^SYP71_ARATH^Q:650-462,H:28-89^61.905%ID^E:6.71e-16^RecName: Full=Syntaxin-71;^Eukaryota; Viridiplantae; Streptophyta; Embryophyta; Tracheophyta; Spermatophyta; Magnoliophyta; eudicotyledons; Gunneridae; Pentapetalae; rosids; malvids; Brassicales; Brassicaceae; Camelineae; Arabidopsis	.	.	ENOG410XS1R^syntaxin of plants	GO:0005783^cellular_component^endoplasmic reticulum`GO:0016021^cellular_component^integral component of membrane`GO:0005886^cellular_component^plasma membrane`GO:0009506^cellular_component^plasmodesma`GO:0031201^cellular_component^SNARE complex`GO:0008565^molecular_function^protein transporter activity`GO:0005484^molecular_function^SNAP receptor activity`GO:0000149^molecular_function^SNARE bindin…	.	GO:0000149,GO:0003674,GO:0005215,GO:0005484,GO:0005488,GO:0005515,GO:0005575,GO:0005783,GO:0005886,GO:0005911,GO:0006605,GO:0006612,GO:0006810,GO:0006886,GO:0006906,GO:0006996,GO:0008104,GO:0008150,GO:0008565,GO:0009506,GO:0009987,GO:0015031,GO:0016020,GO:0016021,GO:0016043,GO:0016050,GO:0022406,GO:0022892,GO:0030054,GO:0031201,GO:0031224,GO:0032991,GO:0033036,GO:0034613,GO:0043226,GO:0043227,GO:…
DV621527	F532	4	heated	12	2.90639	-2.48125	0.0192467	D.E.	.	.	PF02485.18^Branch^Core-2/I-Branching enzyme^1-90^E:1.1e-25	.	.	GO:0008375^molecular_function^acetylglucosaminyltransferase activity`GO:0016020^cellular_component^membrane	GO:0003674,GO:0003824,GO:0005575,GO:0008194,GO:0008375,GO:0016020,GO:0016740,GO:0016757,GO:0016758
DV621952	F532	4	ambient	12	2.52514	1.50089	0.032974	D.E.	MAD14_ORYSJ^MAD14_ORYSJ^Q:579-259,H:138-245^75%ID^E:8.31e-25^RecName: Full=MADS-box transcription factor 14;^Eukaryota; Viridiplantae; Streptophyta; Embryophyta; Tracheophyta; Spermatophyta; Magnoliophyta; Liliopsida; Poales; Poaceae; BOP clade; Oryzoideae; Oryzeae; Oryzinae; Oryza	MAD14_ORYSJ^MAD14_ORYSJ^Q:1-131,H:114-245^78.03%ID^E:2.3e-46^RecName: Full=MADS-box transcription factor 14;^Eukaryota; Viridiplantae; Streptophyta; Embryophyta; Tracheophyta; Spermatophyta; Magnoliophyta; Liliopsida; Poales; Poaceae; BOP clade; Oryzoideae; Oryzeae; Oryzinae; Oryza	PF01486.14^K-box^K-box region^1-59^E:1.5e-19	COG5068^Transcription factor	GO:0005634^cellular_component^nucleus`GO:0003677^molecular_function^DNA binding`GO:0003700^molecular_function^transcription factor activity, sequence-specific DNA binding`GO:0030154^biological_process^cell differentiation`GO:0009908^biological_process^flower development`GO:0006351^biological_process^transcription, DNA-templated	GO:0003700^molecular_function^transcription factor activity, sequence-specific DNA binding`GO:0006355^biological_process^regulation of transcription, DNA-templated`GO:0005634^cellular_component^nucleus	GO:0001071,GO:0003006,GO:0003674,GO:0003676,GO:0003677,GO:0003700,GO:0005488,GO:0005575,GO:0005634,GO:0006139,GO:0006351,GO:0006355,GO:0006725,GO:0006807,GO:0008150,GO:0008152,GO:0009058,GO:0009059,GO:0009791,GO:0009889,GO:0009908,GO:0009987,GO:0010468,GO:0010556,GO:0016070,GO:0018130,GO:0019219,GO:0019222,GO:0019438,GO:0022414,GO:0030154,GO:0031323,GO:0031326,GO:0032501,GO:0032502,GO:0032774,GO:…
DV622013	F635	4	heated	13	2.39333	-1.08839	0.0436025	D.E.	SGS3_MAIZE^SGS3_MAIZE^Q:589-326,H:503-590^100%ID^E:3.94e-34^RecName: Full=Protein SUPPRESSOR OF GENE SILENCING 3 homolog;^Eukaryota; Viridiplantae; Streptophyta; Embryophyta; Tracheophyta; Spermatophyta; Magnoliophyta; Liliopsida; Poales; Poaceae; PACMAD clade; Panicoideae; Andropogonodae; Andropogoneae; Tripsacinae; Zea	SGS3_MAIZE^SGS3_MAIZE^Q:1-106,H:489-594^100%ID^E:4.99e-65^RecName: Full=Protein SUPPRESSOR OF GENE SILENCING 3 homolog;^Eukaryota; Viridiplantae; Streptophyta; Embryophyta; Tracheophyta; Spermatophyta; Magnoliophyta; Liliopsida; Poales; Poaceae; PACMAD clade; Panicoideae; Andropogonodae; Andropogoneae; Tripsacinae; Zea	.	ENOG4111E45^Protein SUPPRESSOR OF GENE SILENCING	GO:0031047^biological_process^gene silencing by RNA`GO:0007275^biological_process^multicellular organism development	.	GO:0007275,GO:0008150,GO:0009892,GO:0009987,GO:0010468,GO:0010605,GO:0010629,GO:0016458,GO:0019222,GO:0031047,GO:0032501,GO:0032502,GO:0044699,GO:0044707,GO:0044763,GO:0044767,GO:0048519,GO:0050789,GO:0060255,GO:0065007
DV622418	F635	18	heated	12	3.57928	-2.20287	0.00270476	D.E.	PRX2C_ORYSJ^PRX2C_ORYSJ^Q:651-166,H:1-162^87.654%ID^E:7.78e-101^RecName: Full=Peroxiredoxin-2C;^Eukaryota; Viridiplantae; Streptophyta; Embryophyta; Tracheophyta; Spermatophyta; Magnoliophyta; Liliopsida; Poales; Poaceae; BOP clade; Oryzoideae; Oryzeae; Oryzinae; Oryza	PRX2C_ORYSJ^PRX2C_ORYSJ^Q:10-171,H:1-162^87.037%ID^E:4.97e-101^RecName: Full=Peroxiredoxin-2C;^Eukaryota; Viridiplantae; Streptophyta; Embryophyta; Tracheophyta; Spermatophyta; Magnoliophyta; Liliopsida; Poales; Poaceae; BOP clade; Oryzoideae; Oryzeae; Oryzinae; Oryza	PF08534.7^Redoxin^Redoxin^16-168^E:1.4e-31`PF00578.18^AhpC-TSA^AhpC/TSA family^19-126^E:1e-12	COG0678^peroxiredoxin	GO:0005737^cellular_component^cytoplasm`GO:0004601^molecular_function^peroxidase activity`GO:0051920^molecular_function^peroxiredoxin activity	GO:0016491^molecular_function^oxidoreductase activity`GO:0016209^molecular_function^antioxidant activity`GO:0055114^biological_process^oxidation-reduction process	GO:0003674,GO:0003824,GO:0004601,GO:0005575,GO:0005737,GO:0008150,GO:0008152,GO:0016209,GO:0016491,GO:0016684,GO:0044424,GO:0044464,GO:0044699,GO:0044710,GO:0051920,GO:0055114
DV622581	F635	18	heated	13	2.64033	1.6614	0.0154736	D.E.	FDM1_ARATH^FDM1_ARATH^Q:759-259,H:467-633^55.689%ID^E:1.02e-54^RecName: Full=Factor of DNA methylation 1 {ECO:0000303|PubMed:22302148};^Eukaryota; Viridiplantae; Streptophyta; Embryophyta; Tracheophyta; Spermatophyta; Magnoliophyta; eudicotyledons; Gunneridae; Pentapetalae; rosids; malvids; Brassicales; Brassicaceae; Camelineae; Arabidopsis	FDM1_ARATH^FDM1_ARATH^Q:5-171,H:467-633^55.689%ID^E:7.17e-56^RecName: Full=Factor of DNA methylation 1 {ECO:0000303|PubMed:22302148};^Eukaryota; Viridiplantae; Streptophyta; Embryophyta; Tracheophyta; Spermatophyta; Magnoliophyta; eudicotyledons; Gunneridae; Pentapetalae; rosids; malvids; Brassicales; Brassicaceae; Camelineae; Arabidopsis	PF03469.11^XH^XH domain^40-168^E:1.6e-54	ENOG410YGHF^XH XS domain-containing protein	GO:0005655^cellular_component^nucleolar ribonuclease P complex`GO:0009506^cellular_component^plasmodesma`GO:0003677^molecular_function^DNA binding`GO:0003725^molecular_function^double-stranded RNA binding`GO:0043621^molecular_function^protein self-association`GO:0004526^molecular_function^ribonuclease P activity`GO:0003723^molecular_function^RNA binding`GO:0090502^biological_process^RNA phosphodi…	.	GO:0003674,GO:0003676,GO:0003677,GO:0003723,GO:0003725,GO:0003824,GO:0004518,GO:0004519,GO:0004521,GO:0004526,GO:0004540,GO:0004549,GO:0005488,GO:0005515,GO:0005575,GO:0005655,GO:0005911,GO:0006139,GO:0006259,GO:0006304,GO:0006305,GO:0006306,GO:0006725,GO:0006807,GO:0008150,GO:0008152,GO:0009506,GO:0009892,GO:0009987,GO:0010468,GO:0010605,GO:0010629,GO:0016070,GO:0016458,GO:0016787,GO:0016788,GO:…
DV942238	F635	4	ambient	13	2.28692	-2.35986	0.0464175	D.E.	IF4G_WHEAT^IF4G_WHEAT^Q:546-100,H:1338-1486^77.181%ID^E:5.35e-69^RecName: Full=Eukaryotic translation initiation factor 4G;^Eukaryota; Viridiplantae; Streptophyta; Embryophyta; Tracheophyta; Spermatophyta; Magnoliophyta; Liliopsida; Poales; Poaceae; BOP clade; Pooideae; Triticodae; Triticeae; Triticinae; Triticum	IF4G_WHEAT^IF4G_WHEAT^Q:1-149,H:1338-1486^77.181%ID^E:1.41e-69^RecName: Full=Eukaryotic translation initiation factor 4G;^Eukaryota; Viridiplantae; Streptophyta; Embryophyta; Tracheophyta; Spermatophyta; Magnoliophyta; Liliopsida; Poales; Poaceae; BOP clade; Pooideae; Triticodae; Triticeae; Triticinae; Triticum	PF02847.14^MA3^MA3 domain^5-76^E:1.1e-07	.	GO:0003743^molecular_function^translation initiation factor activity`GO:0006417^biological_process^regulation of translation	.	GO:0003674,GO:0003676,GO:0003723,GO:0003743,GO:0005488,GO:0006417,GO:0008135,GO:0008150,GO:0009889,GO:0010468,GO:0010556,GO:0010608,GO:0019222,GO:0031323,GO:0031326,GO:0032268,GO:0050789,GO:0050794,GO:0051246,GO:0060255,GO:0065007,GO:0080090,GO:0097159,GO:1901363,GO:2000112
DV942307	F635	18	heated	12	2.20056	-2.56532	0.0339168	D.E.	.	.	.	.	.	.	#N/A
DV942419	F635	4	ambient	13	2.32137	-1.68954	0.00534649	D.E.	RL73_ARATH^RL73_ARATH^Q:710-303,H:107-242^86.029%ID^E:3.12e-74^RecName: Full=60S ribosomal protein L7-3;^Eukaryota; Viridiplantae; Streptophyta; Embryophyta; Tracheophyta; Spermatophyta; Magnoliophyta; eudicotyledons; Gunneridae; Pentapetalae; rosids; malvids; Brassicales; Brassicaceae; Camelineae; Arabidopsis	RL73_ARATH^RL73_ARATH^Q:1-136,H:107-242^86.029%ID^E:3.78e-86^RecName: Full=60S ribosomal protein L7-3;^Eukaryota; Viridiplantae; Streptophyta; Embryophyta; Tracheophyta; Spermatophyta; Magnoliophyta; eudicotyledons; Gunneridae; Pentapetalae; rosids; malvids; Brassicales; Brassicaceae; Camelineae; Arabidopsis	PF00327.17^Ribosomal_L30^Ribosomal protein L30p/L7e^1-28^E:1.1e-09	COG1841^ribosomal large subunit biogenesis	GO:0005840^cellular_component^ribosome	.	GO:0005575,GO:0005840,GO:0030529,GO:0032991,GO:0043226,GO:0043228,GO:0043229,GO:0043232,GO:0044424,GO:0044444,GO:0044464
DV942427	F635	4	ambient	13	2.32201	-1.34315	0.0275759	D.E.	PERK1_ARATH^PERK1_ARATH^Q:775-248,H:458-636^64.804%ID^E:6.08e-64^RecName: Full=Proline-rich receptor-like protein kinase PERK1;^Eukaryota; Viridiplantae; Streptophyta; Embryophyta; Tracheophyta; Spermatophyta; Magnoliophyta; eudicotyledons; Gunneridae; Pentapetalae; rosids; malvids; Brassicales; Brassicaceae; Camelineae; Arabidopsis	PERK1_ARATH^PERK1_ARATH^Q:1-197,H:458-651^65%ID^E:1.01e-81^RecName: Full=Proline-rich receptor-like protein kinase PERK1;^Eukaryota; Viridiplantae; Streptophyta; Embryophyta; Tracheophyta; Spermatophyta; Magnoliophyta; eudicotyledons; Gunneridae; Pentapetalae; rosids; malvids; Brassicales; Brassicaceae; Camelineae; Arabidopsis	.	COG0515^Serine Threonine protein kinase	GO:0016021^cellular_component^integral component of membrane`GO:0005886^cellular_component^plasma membrane`GO:0005524^molecular_function^ATP binding`GO:0004672^molecular_function^protein kinase activity`GO:0004674^molecular_function^protein serine/threonine kinase activity`GO:0046777^biological_process^protein autophosphorylation`GO:0009620^biological_process^response to fungus`GO:0009611^biologi…	.	GO:0000166,GO:0001882,GO:0001883,GO:0003674,GO:0003824,GO:0004672,GO:0004674,GO:0005488,GO:0005524,GO:0005575,GO:0005886,GO:0006464,GO:0006468,GO:0006793,GO:0006796,GO:0006950,GO:0008150,GO:0008152,GO:0009605,GO:0009607,GO:0009611,GO:0009620,GO:0009987,GO:0016020,GO:0016021,GO:0016301,GO:0016310,GO:0016740,GO:0016772,GO:0016773,GO:0017076,GO:0019538,GO:0030554,GO:0031224,GO:0032549,GO:0032550,GO:…
DV942437	F635	4	ambient	13	2.29868	-2.12723	0.0350584	D.E.	FQRL1_ARATH^FQRL1_ARATH^Q:333-43,H:107-203^77.32%ID^E:1.69e-47^RecName: Full=Probable NAD(P)H dehydrogenase (quinone) FQR1-like 1 {ECO:0000305};^Eukaryota; Viridiplantae; Streptophyta; Embryophyta; Tracheophyta; Spermatophyta; Magnoliophyta; eudicotyledons; Gunneridae; Pentapetalae; rosids; malvids; Brassicales; Brassicaceae; Camelineae; Arabidopsis	.	.	COG0655^Nadph-dependent fmn reductase	GO:0005886^cellular_component^plasma membrane`GO:0009506^cellular_component^plasmodesma`GO:0010181^molecular_function^FMN binding`GO:0003955^molecular_function^NAD(P)H dehydrogenase (quinone) activity`GO:0045892^biological_process^negative regulation of transcription, DNA-templated	.	GO:0000166,GO:0003674,GO:0003824,GO:0003955,GO:0005488,GO:0005575,GO:0005886,GO:0005911,GO:0006355,GO:0008150,GO:0009506,GO:0009889,GO:0009890,GO:0009892,GO:0010181,GO:0010468,GO:0010556,GO:0010558,GO:0010605,GO:0010629,GO:0016020,GO:0016491,GO:0016651,GO:0016655,GO:0019219,GO:0019222,GO:0030054,GO:0031323,GO:0031324,GO:0031326,GO:0031327,GO:0032553,GO:0036094,GO:0043167,GO:0043168,GO:0044464,GO:…
DV942446	F635	18	heated	13	2.46778	2.08939	0.0207008	D.E.	H4_SOYBN^H4_SOYBN^Q:612-340,H:9-99^100%ID^E:1.81e-55^RecName: Full=Histone H4;^Eukaryota; Viridiplantae; Streptophyta; Embryophyta; Tracheophyta; Spermatophyta; Magnoliophyta; eudicotyledons; Gunneridae; Pentapetalae; rosids; fabids; Fabales; Fabaceae; Papilionoideae; Phaseoleae; Glycine; Soja	.	.	COG2036^Core component of nucleosome. Nucleosomes wrap and compact DNA into chromatin, limiting DNA accessibility to the cellular machineries which require DNA as a template. Histones thereby play a central role in transcription regulation, DNA repair, DNA replication and chromosomal stability. DNA accessibility is regulated via a complex set of post-translational modifications of histones, also …	GO:0009507^cellular_component^chloroplast`GO:0005829^cellular_component^cytosol`GO:0005730^cellular_component^nucleolus`GO:0000786^cellular_component^nucleosome`GO:0005886^cellular_component^plasma membrane`GO:0009506^cellular_component^plasmodesma`GO:0009579^cellular_component^thylakoid`GO:0005774^cellular_component^vacuolar membrane`GO:0003677^molecular_function^DNA binding`GO:0006334^biologica…	.	GO:0000786,GO:0003674,GO:0003676,GO:0003677,GO:0005488,GO:0005575,GO:0005730,GO:0005774,GO:0005829,GO:0005886,GO:0005911,GO:0006325,GO:0006334,GO:0006461,GO:0008150,GO:0009506,GO:0009507,GO:0009536,GO:0009579,GO:0016020,GO:0016043,GO:0022607,GO:0030054,GO:0031090,GO:0032991,GO:0032993,GO:0034622,GO:0034728,GO:0043226,GO:0043227,GO:0043228,GO:0043229,GO:0043231,GO:0043232,GO:0043234,GO:0043933,GO:…
DV942581	F635	18	heated	12	2.21773	-2.36711	0.0476445	D.E.	PSMD6_ORYSJ^PSMD6_ORYSJ^Q:672-247,H:248-389^95.775%ID^E:1.75e-92^RecName: Full=26S proteasome non-ATPase regulatory subunit 6;^Eukaryota; Viridiplantae; Streptophyta; Embryophyta; Tracheophyta; Spermatophyta; Magnoliophyta; Liliopsida; Poales; Poaceae; BOP clade; Oryzoideae; Oryzeae; Oryzinae; Oryza	PSMD6_ORYSJ^PSMD6_ORYSJ^Q:1-142,H:248-389^95.775%ID^E:6.74e-94^RecName: Full=26S proteasome non-ATPase regulatory subunit 6;^Eukaryota; Viridiplantae; Streptophyta; Embryophyta; Tracheophyta; Spermatophyta; Magnoliophyta; Liliopsida; Poales; Poaceae; BOP clade; Oryzoideae; Oryzeae; Oryzinae; Oryza	PF01399.24^PCI^PCI domain^7-110^E:2.8e-18	COG5187^Proteasome (Prosome, macropain) 26S subunit, non-ATPase, 6	GO:0000502^cellular_component^proteasome complex`GO:0043161^biological_process^proteasome-mediated ubiquitin-dependent protein catabolic process	GO:0005515^molecular_function^protein binding	GO:0000502,GO:0003674,GO:0005488,GO:0005515,GO:0005575,GO:0006508,GO:0006511,GO:0008150,GO:0008152,GO:0009056,GO:0009057,GO:0009987,GO:0010498,GO:0019538,GO:0019941,GO:0030163,GO:0032991,GO:0043161,GO:0043170,GO:0043234,GO:0043632,GO:0044237,GO:0044238,GO:0044248,GO:0044260,GO:0044265,GO:0044424,GO:0044464,GO:0051603,GO:0071704,GO:1901575
DV942616	F532	18	heated	13	2.4931	1.5382	0.030213	D.E.	HASP_DROME^HASP_DROME^Q:568-311,H:470-558^36.667%ID^E:1.66e-10^RecName: Full=Putative serine/threonine-protein kinase haspin homolog;^Eukaryota; Metazoa; Ecdysozoa; Arthropoda; Hexapoda; Insecta; Pterygota; Neoptera; Endopterygota; Diptera; Brachycera; Muscomorpha; Ephydroidea; Drosophilidae; Drosophila; Sophophora	.	.	COG5072^germ cell associated 2 (haspin)	GO:0005737^cellular_component^cytoplasm`GO:0005634^cellular_component^nucleus`GO:0005524^molecular_function^ATP binding`GO:0072354^molecular_function^histone kinase activity (H3-T3 specific)`GO:0004674^molecular_function^protein serine/threonine kinase activity`GO:0072355^biological_process^histone H3-T3 phosphorylation`GO:0035556^biological_process^intracellular signal transduction`GO:0006468^bi…	.	GO:0000166,GO:0001882,GO:0001883,GO:0003674,GO:0003824,GO:0004672,GO:0004674,GO:0005488,GO:0005524,GO:0005575,GO:0005634,GO:0005737,GO:0006325,GO:0006464,GO:0006468,GO:0006793,GO:0006796,GO:0006996,GO:0007165,GO:0008150,GO:0008152,GO:0009987,GO:0016043,GO:0016301,GO:0016310,GO:0016568,GO:0016569,GO:0016570,GO:0016572,GO:0016740,GO:0016772,GO:0016773,GO:0017076,GO:0018107,GO:0018193,GO:0018210,GO:…
DV942655	F635	18	heated	13	2.30979	2.04926	0.0132104	D.E.	LEGRE_VIGUN^LEGRE_VIGUN^Q:172-684,H:53-223^85.965%ID^E:2.04e-97^RecName: Full=Leghemoglobin reductase;^Eukaryota; Viridiplantae; Streptophyta; Embryophyta; Tracheophyta; Spermatophyta; Magnoliophyta; eudicotyledons; Gunneridae; Pentapetalae; rosids; fabids; Fabales; Fabaceae; Papilionoideae; Phaseoleae; Vigna	DLDH_PEA^DLDH_PEA^Q:7-228,H:1-224^75.664%ID^E:6.07e-107^RecName: Full=Dihydrolipoyl dehydrogenase, mitochondrial;^Eukaryota; Viridiplantae; Streptophyta; Embryophyta; Tracheophyta; Spermatophyta; Magnoliophyta; eudicotyledons; Gunneridae; Pentapetalae; rosids; fabids; Fabales; Fabaceae; Papilionoideae; Fabeae; Pisum	PF07992.11^Pyr_redox_2^Pyridine nucleotide-disulphide oxidoreductase^43-227^E:1.4e-30`PF12831.4^FAD_oxidored^FAD dependent oxidoreductase^43-82^E:1.4e-11`PF01134.19^GIDA^Glucose inhibited division protein A^43-192^E:2.8e-11`PF00890.21^FAD_binding_2^FAD binding domain^43-79^E:2.6e-07`PF03486.11^HI0933_like^HI0933-like protein^43-77^E:6.8e-05`PF13450.3^NAD_binding_8^NAD(P)-binding Rossmann-like dom…	.	GO:0005960^cellular_component^glycine cleavage complex`GO:0005759^cellular_component^mitochondrial matrix`GO:0005739^cellular_component^mitochondrion`GO:0004148^molecular_function^dihydrolipoyl dehydrogenase activity`GO:0050660^molecular_function^flavin adenine dinucleotide binding`GO:0045454^biological_process^cell redox homeostasis	GO:0016491^molecular_function^oxidoreductase activity`GO:0055114^biological_process^oxidation-reduction process`GO:0050660^molecular_function^flavin adenine dinucleotide binding`GO:0008033^biological_process^tRNA processing	GO:0000166,GO:0003674,GO:0003824,GO:0004148,GO:0005488,GO:0005575,GO:0005739,GO:0005759,GO:0005960,GO:0006139,GO:0006399,GO:0006725,GO:0006807,GO:0008033,GO:0008150,GO:0008152,GO:0009987,GO:0016070,GO:0016491,GO:0016651,GO:0016667,GO:0016668,GO:0019725,GO:0031974,GO:0032991,GO:0034470,GO:0034641,GO:0034660,GO:0036094,GO:0042592,GO:0043167,GO:0043168,GO:0043170,GO:0043226,GO:0043227,GO:0043229,GO:…
DV942678	F635	18	heated	13	2.36677	1.14971	0.0223301	D.E.	.	LPA3_ARATH^LPA3_ARATH^Q:103-198,H:214-318^29.907%ID^E:8.09e-06^RecName: Full=Protein LOW PSII ACCUMULATION 3, chloroplastic;^Eukaryota; Viridiplantae; Streptophyta; Embryophyta; Tracheophyta; Spermatophyta; Magnoliophyta; eudicotyledons; Gunneridae; Pentapetalae; rosids; malvids; Brassicales; Brassicaceae; Camelineae; Arabidopsis	PF09353.7^DUF1995^Domain of unknown function (DUF1995)^6-194^E:1.9e-33	ENOG410XSNM^Domain of unknown function (DUF1995)	GO:0009507^cellular_component^chloroplast`GO:0009570^cellular_component^chloroplast stroma`GO:0009535^cellular_component^chloroplast thylakoid membrane`GO:0009571^cellular_component^proplastid stroma`GO:0010207^biological_process^photosystem II assembly`GO:0009735^biological_process^response to cytokinin	.	GO:0005575,GO:0006461,GO:0008150,GO:0009507,GO:0009532,GO:0009535,GO:0009536,GO:0009570,GO:0009571,GO:0009719,GO:0009725,GO:0009735,GO:0010033,GO:0010207,GO:0016020,GO:0016043,GO:0022607,GO:0034357,GO:0034622,GO:0042221,GO:0042651,GO:0043226,GO:0043227,GO:0043229,GO:0043231,GO:0043623,GO:0043933,GO:0044422,GO:0044424,GO:0044434,GO:0044435,GO:0044436,GO:0044444,GO:0044446,GO:0044464,GO:0050896,GO:…
DV942699	F635	4	ambient	13	2.29121	-2.10425	0.0454542	D.E.	CISY_FRAAN^CISY_FRAAN^Q:666-376,H:301-397^81.443%ID^E:4.35e-76^RecName: Full=Citrate synthase, mitochondrial;^Eukaryota; Viridiplantae; Streptophyta; Embryophyta; Tracheophyta; Spermatophyta; Magnoliophyta; eudicotyledons; Gunneridae; Pentapetalae; rosids; fabids; Rosales; Rosaceae; Rosoideae; Potentilleae; Fragariinae; Fragaria`CISY_FRAAN^CISY_FRAAN^Q:370-155,H:397-468^84.722%ID^E:4.35e-76^RecNa…	CISY_CITMA^CISY_CITMA^Q:1-97,H:304-400^83.505%ID^E:6.14e-52^RecName: Full=Citrate synthase, mitochondrial;^Eukaryota; Viridiplantae; Streptophyta; Embryophyta; Tracheophyta; Spermatophyta; Magnoliophyta; eudicotyledons; Gunneridae; Pentapetalae; rosids; malvids; Sapindales; Rutaceae; Aurantioideae; Citrus	PF00285.18^Citrate_synt^Citrate synthase, C-terminal domain^1-95^E:2.5e-22`PF01713.18^Smr^Smr domain^3-71^E:0.0002	.	GO:0005759^cellular_component^mitochondrial matrix`GO:0004108^molecular_function^citrate (Si)-synthase activity`GO:0006099^biological_process^tricarboxylic acid cycle	GO:0046912^molecular_function^transferase activity, transferring acyl groups, acyl groups converted into alkyl on transfer	GO:0003674,GO:0003824,GO:0004108,GO:0005575,GO:0005759,GO:0006082,GO:0006099,GO:0006101,GO:0008150,GO:0008152,GO:0009987,GO:0016740,GO:0016746,GO:0019752,GO:0031974,GO:0036440,GO:0043233,GO:0043436,GO:0044237,GO:0044238,GO:0044281,GO:0044422,GO:0044424,GO:0044429,GO:0044444,GO:0044446,GO:0044464,GO:0044699,GO:0044710,GO:0044763,GO:0046912,GO:0070013,GO:0071704,GO:0072350
DV942706	F635	18	heated	13	2.4124	1.89911	0.0416752	D.E.	H2B2_ORYSJ^H2B2_ORYSJ^Q:420-145,H:59-150^98.913%ID^E:9.43e-49^RecName: Full=Histone H2B.2;^Eukaryota; Viridiplantae; Streptophyta; Embryophyta; Tracheophyta; Spermatophyta; Magnoliophyta; Liliopsida; Poales; Poaceae; BOP clade; Oryzoideae; Oryzeae; Oryzinae; Oryza	.	.	.	.	.	#N/A
DV942854	F635	4	ambient	13	2.31765	-1.47305	0.000766063	D.E.	.	.	.	.	.	.	#N/A
DV942939	F635	4	heated	13	2.2334	-2.34541	0.010083	D.E.	RRP2_SPIOL^RRP2_SPIOL^Q:110-643,H:82-260^64.804%ID^E:9.91e-59^RecName: Full=30S ribosomal protein 2, chloroplastic;^Eukaryota; Viridiplantae; Streptophyta; Embryophyta; Tracheophyta; Spermatophyta; Magnoliophyta; eudicotyledons; Gunneridae; Pentapetalae; Caryophyllales; Amaranthaceae; Chenopodioideae; Anserineae; Spinacia	RRP2_SPIOL^RRP2_SPIOL^Q:37-214,H:82-260^64.804%ID^E:5.48e-77^RecName: Full=30S ribosomal protein 2, chloroplastic;^Eukaryota; Viridiplantae; Streptophyta; Embryophyta; Tracheophyta; Spermatophyta; Magnoliophyta; eudicotyledons; Gunneridae; Pentapetalae; Caryophyllales; Amaranthaceae; Chenopodioideae; Anserineae; Spinacia	PF00076.19^RRM_1^RNA recognition motif. (a.k.a. RRM, RBD, or RNP domain)^41-111^E:2e-22`PF13893.3^RRM_5^RNA recognition motif. (a.k.a. RRM, RBD, or RNP domain)^47-114^E:0.00018`PF00076.19^RRM_1^RNA recognition motif. (a.k.a. RRM, RBD, or RNP domain)^140-209^E:6.5e-18`PF13893.3^RRM_5^RNA recognition motif. (a.k.a. RRM, RBD, or RNP domain)^147-211^E:0.12	.	GO:0009507^cellular_component^chloroplast`GO:0005840^cellular_component^ribosome`GO:0000166^molecular_function^nucleotide binding`GO:0019843^molecular_function^rRNA binding	GO:0003676^molecular_function^nucleic acid binding	GO:0000166,GO:0003674,GO:0003676,GO:0003723,GO:0005488,GO:0005575,GO:0005840,GO:0009507,GO:0009536,GO:0019843,GO:0030529,GO:0032991,GO:0036094,GO:0043226,GO:0043227,GO:0043228,GO:0043229,GO:0043231,GO:0043232,GO:0044424,GO:0044444,GO:0044464,GO:0097159,GO:1901265,GO:1901363
DV942964	F635	4	ambient	13	2.39217	-1.38361	0.00138994	D.E.	.	.	PF05664.8^DUF810^Plant family of unknown function (DUF810)^23-190^E:1.7e-53	.	.	.	#N/A
DV943083	F635	18	heated	12	2.40659	-1.16207	0.00935015	D.E.	.	HERC3_HUMAN^HERC3_HUMAN^Q:1-112,H:233-328^36.283%ID^E:3.26e-06^RecName: Full=Probable E3 ubiquitin-protein ligase HERC3;^Eukaryota; Metazoa; Chordata; Craniata; Vertebrata; Euteleostomi; Mammalia; Eutheria; Euarchontoglires; Primates; Haplorrhini; Catarrhini; Hominidae; Homo	.	COG5021^ubiquitin protein ligase`COG5184^regulator of chromosome condensation	GO:0016023^cellular_component^cytoplasmic, membrane-bounded vesicle`GO:0016874^molecular_function^ligase activity`GO:0004842^molecular_function^ubiquitin-protein transferase activity`GO:0042787^biological_process^protein ubiquitination involved in ubiquitin-dependent protein catabolic process	.	GO:0003674,GO:0003824,GO:0004842,GO:0005575,GO:0006464,GO:0008150,GO:0008152,GO:0009987,GO:0016023,GO:0016567,GO:0016740,GO:0016874,GO:0019538,GO:0019787,GO:0031410,GO:0031982,GO:0031988,GO:0032446,GO:0036211,GO:0042787,GO:0043170,GO:0043226,GO:0043227,GO:0043229,GO:0043231,GO:0043412,GO:0044237,GO:0044238,GO:0044260,GO:0044267,GO:0044424,GO:0044444,GO:0044464,GO:0070647,GO:0071704
DV943084	F635	4	heated	13	2.16958	-2.88762	0.0221144	D.E.	.	.	.	.	.	.	#N/A
DV943185	F635	4	ambient	13	2.26078	-2.35856	0.000519785	D.E.	GMPPA_DICDI^GMPPA_DICDI^Q:501-202,H:306-412^41.121%ID^E:3.35e-17^RecName: Full=Mannose-1-phosphate guanyltransferase alpha;^Eukaryota; Amoebozoa; Mycetozoa; Dictyosteliida; Dictyostelium	GMPPA_DICDI^GMPPA_DICDI^Q:1-100,H:306-412^40.187%ID^E:1.35e-21^RecName: Full=Mannose-1-phosphate guanyltransferase alpha;^Eukaryota; Amoebozoa; Mycetozoa; Dictyosteliida; Dictyostelium	.	COG1208^nucleotidyl transferase	GO:0004475^molecular_function^mannose-1-phosphate guanylyltransferase activity`GO:0009298^biological_process^GDP-mannose biosynthetic process	.	GO:0003674,GO:0003824,GO:0004475,GO:0006139,GO:0006725,GO:0006753,GO:0006793,GO:0006796,GO:0006807,GO:0008150,GO:0008152,GO:0008905,GO:0009058,GO:0009117,GO:0009165,GO:0009225,GO:0009226,GO:0009298,GO:0009987,GO:0016740,GO:0016772,GO:0016779,GO:0018130,GO:0019438,GO:0019637,GO:0019673,GO:0034641,GO:0034654,GO:0044237,GO:0044238,GO:0044249,GO:0044271,GO:0044281,GO:0044699,GO:0044710,GO:0044711,GO:…
DV943209	F635	4	heated	13	2.2676	-2.03067	0.00066519	D.E.	.	.	.	.	.	.	#N/A
DV943322	F635	18	heated	12	2.37824	-1.08293	0.0034527	D.E.	RLUB_XANCP^RLUB_XANCP^Q:740-570,H:211-267^50.877%ID^E:5.2e-07^RecName: Full=Ribosomal large subunit pseudouridine synthase B;^Bacteria; Proteobacteria; Gammaproteobacteria; Xanthomonadales; Xanthomonadaceae; Xanthomonas	.	.	COG1187^pseudouridine synthase activity	GO:0005829^cellular_component^cytosol`GO:0009982^molecular_function^pseudouridine synthase activity`GO:0003723^molecular_function^RNA binding`GO:0000455^biological_process^enzyme-directed rRNA pseudouridine synthesis	.	GO:0000154,GO:0000455,GO:0001522,GO:0003674,GO:0003676,GO:0003723,GO:0003824,GO:0005488,GO:0005575,GO:0005829,GO:0006139,GO:0006364,GO:0006725,GO:0006807,GO:0008150,GO:0008152,GO:0009451,GO:0009982,GO:0009987,GO:0016070,GO:0016072,GO:0016853,GO:0016866,GO:0031118,GO:0034470,GO:0034641,GO:0034660,GO:0043170,GO:0043412,GO:0044237,GO:0044238,GO:0044260,GO:0044424,GO:0044444,GO:0044464,GO:0046483,GO:…
DV943395	F635	18	heated	12	2.29112	-2.1406	0.00105939	D.E.	SRF8_ARATH^SRF8_ARATH^Q:679-470,H:608-677^68.571%ID^E:7.22e-23^RecName: Full=Protein STRUBBELIG-RECEPTOR FAMILY 8;^Eukaryota; Viridiplantae; Streptophyta; Embryophyta; Tracheophyta; Spermatophyta; Magnoliophyta; eudicotyledons; Gunneridae; Pentapetalae; rosids; malvids; Brassicales; Brassicaceae; Camelineae; Arabidopsis	.	.	COG0515^Serine Threonine protein kinase	GO:0016021^cellular_component^integral component of membrane`GO:0005886^cellular_component^plasma membrane`GO:0005524^molecular_function^ATP binding`GO:0004672^molecular_function^protein kinase activity	.	GO:0000166,GO:0001882,GO:0001883,GO:0003674,GO:0003824,GO:0004672,GO:0005488,GO:0005524,GO:0005575,GO:0005886,GO:0016020,GO:0016021,GO:0016301,GO:0016740,GO:0016772,GO:0016773,GO:0017076,GO:0030554,GO:0031224,GO:0032549,GO:0032550,GO:0032553,GO:0032555,GO:0032559,GO:0035639,GO:0036094,GO:0043167,GO:0043168,GO:0044425,GO:0044464,GO:0097159,GO:0097367,GO:1901265,GO:1901363
DY576280	F635	18	ambient	12	2.34332	-1.34962	0.0105771	D.E.	.	.	.	.	.	.	#N/A
DY576299	F635	4	heated	13	2.25486	-2.38074	0.000509088	D.E.	VP322_ARATH^VP322_ARATH^Q:723-301,H:61-201^75.887%ID^E:3.21e-51^RecName: Full=Vacuolar protein sorting-associated protein 32 homolog 2;^Eukaryota; Viridiplantae; Streptophyta; Embryophyta; Tracheophyta; Spermatophyta; Magnoliophyta; eudicotyledons; Gunneridae; Pentapetalae; rosids; malvids; Brassicales; Brassicaceae; Camelineae; Arabidopsis	VP322_ARATH^VP322_ARATH^Q:1-159,H:61-219^74.843%ID^E:8.09e-70^RecName: Full=Vacuolar protein sorting-associated protein 32 homolog 2;^Eukaryota; Viridiplantae; Streptophyta; Embryophyta; Tracheophyta; Spermatophyta; Magnoliophyta; eudicotyledons; Gunneridae; Pentapetalae; rosids; malvids; Brassicales; Brassicaceae; Camelineae; Arabidopsis	PF03357.18^Snf7^Snf7^1-124^E:4.4e-37	ENOG410YE9I^Charged multivesicular body protein	GO:0000815^cellular_component^ESCRT III complex`GO:0070676^biological_process^intralumenal vesicle formation`GO:0015031^biological_process^protein transport`GO:0007034^biological_process^vacuolar transport	GO:0007034^biological_process^vacuolar transport	GO:0000815,GO:0005575,GO:0006810,GO:0006900,GO:0006996,GO:0007034,GO:0008104,GO:0008150,GO:0009987,GO:0015031,GO:0016043,GO:0016050,GO:0032991,GO:0033036,GO:0036452,GO:0043234,GO:0044422,GO:0044424,GO:0044425,GO:0044440,GO:0044444,GO:0044446,GO:0044464,GO:0044699,GO:0044763,GO:0044765,GO:0044802,GO:0045184,GO:0046907,GO:0051179,GO:0051234,GO:0051641,GO:0051649,GO:0051668,GO:0061024,GO:0070676,GO:…
DY576303	F635	18	heated	12	2.41661	-1.08761	0.00267985	D.E.	DPNPH_ARATH^DPNPH_ARATH^Q:647-441,H:305-373^81.159%ID^E:3.91e-30^RecName: Full=PAP-specific phosphatase HAL2-like;^Eukaryota; Viridiplantae; Streptophyta; Embryophyta; Tracheophyta; Spermatophyta; Magnoliophyta; eudicotyledons; Gunneridae; Pentapetalae; rosids; malvids; Brassicales; Brassicaceae; Camelineae; Arabidopsis	.	.	COG1218^3'(2'),5'bisphosphate nucleotidase	GO:0005737^cellular_component^cytoplasm`GO:0008441^molecular_function^3'(2'),5'-bisphosphate nucleotidase activity`GO:0000287^molecular_function^magnesium ion binding`GO:0016311^biological_process^dephosphorylation`GO:0046854^biological_process^phosphatidylinositol phosphorylation`GO:0006790^biological_process^sulfur compound metabolic process	.	GO:0000287,GO:0003674,GO:0003824,GO:0005488,GO:0005575,GO:0005737,GO:0006629,GO:0006644,GO:0006650,GO:0006790,GO:0006793,GO:0006796,GO:0008150,GO:0008152,GO:0008252,GO:0008441,GO:0009987,GO:0016310,GO:0016311,GO:0016787,GO:0016788,GO:0016791,GO:0019637,GO:0030258,GO:0042578,GO:0043167,GO:0043169,GO:0044237,GO:0044238,GO:0044255,GO:0044424,GO:0044464,GO:0044699,GO:0044710,GO:0044763,GO:0046486,GO:…
DY576332	F635	18	heated	13	2.55663	1.15285	0.011773	D.E.	.	.	.	.	.	.	#N/A
BI991996	F635	18	ambient	12	2.62116	0.364517	0.000715782	N.S.	IAA6_ORYSJ^IAA6_ORYSJ^Q:556-287,H:235-331^72.165%ID^E:4.11e-37^RecName: Full=Auxin-responsive protein IAA6;^Eukaryota; Viridiplantae; Streptophyta; Embryophyta; Tracheophyta; Spermatophyta; Magnoliophyta; Liliopsida; Poales; Poaceae; BOP clade; Oryzoideae; Oryzeae; Oryzinae; Oryza	IAA6_ORYSJ^IAA6_ORYSJ^Q:1-90,H:235-331^72.165%ID^E:2.23e-38^RecName: Full=Auxin-responsive protein IAA6;^Eukaryota; Viridiplantae; Streptophyta; Embryophyta; Tracheophyta; Spermatophyta; Magnoliophyta; Liliopsida; Poales; Poaceae; BOP clade; Oryzoideae; Oryzeae; Oryzinae; Oryza	PF02309.13^AUX_IAA^AUX/IAA family^1-84^E:4.4e-31	ENOG410YI31^Aux IAA proteins are short-lived transcriptional factors that function as repressors of early auxin response genes at low auxin concentrations	GO:0005634^cellular_component^nucleus`GO:0009734^biological_process^auxin-activated signaling pathway`GO:0006355^biological_process^regulation of transcription, DNA-templated`GO:0006417^biological_process^regulation of translation`GO:0009733^biological_process^response to auxin`GO:0006351^biological_process^transcription, DNA-templated	GO:0006355^biological_process^regulation of transcription, DNA-templated`GO:0005634^cellular_component^nucleus	GO:0005575,GO:0005634,GO:0006139,GO:0006351,GO:0006355,GO:0006417,GO:0006725,GO:0006807,GO:0007165,GO:0008150,GO:0008152,GO:0009058,GO:0009059,GO:0009719,GO:0009725,GO:0009733,GO:0009734,GO:0009755,GO:0009889,GO:0009987,GO:0010033,GO:0010468,GO:0010556,GO:0010608,GO:0016070,GO:0018130,GO:0019219,GO:0019222,GO:0019438,GO:0031323,GO:0031326,GO:0032268,GO:0032774,GO:0034641,GO:0034645,GO:0034654,GO:…
BI991997	F635	4	ambient	13	2.54534	-0.475839	0.860389	N.S.	YGI3_SCHPO^YGI3_SCHPO^Q:552-316,H:339-416^37.975%ID^E:1.07e-10^RecName: Full=Uncharacterized WD repeat-containing protein C2A9.03;^Eukaryota; Fungi; Dikarya; Ascomycota; Taphrinomycotina; Schizosaccharomycetes; Schizosaccharomycetales; Schizosaccharomycetaceae; Schizosaccharomyces	.	.	.	GO:0005829^cellular_component^cytosol`GO:0043234^cellular_component^protein complex	.	GO:0005575,GO:0005829,GO:0032991,GO:0043234,GO:0044424,GO:0044444,GO:0044464
BI992020	F532	4	ambient	12	2.70994	0.575075	0.0364249	N.S.	GEML8_ARATH^GEML8_ARATH^Q:559-239,H:107-210^50.467%ID^E:2.29e-32^RecName: Full=Putative GEM-like protein 8;^Eukaryota; Viridiplantae; Streptophyta; Embryophyta; Tracheophyta; Spermatophyta; Magnoliophyta; eudicotyledons; Gunneridae; Pentapetalae; rosids; malvids; Brassicales; Brassicaceae; Camelineae; Arabidopsis	GEML8_ARATH^GEML8_ARATH^Q:3-115,H:107-216^48.673%ID^E:9.76e-35^RecName: Full=Putative GEM-like protein 8;^Eukaryota; Viridiplantae; Streptophyta; Embryophyta; Tracheophyta; Spermatophyta; Magnoliophyta; eudicotyledons; Gunneridae; Pentapetalae; rosids; malvids; Brassicales; Brassicaceae; Camelineae; Arabidopsis	PF02893.17^GRAM^GRAM domain^2-71^E:1.9e-11	ENOG410YH6H^GEM-like protein	.	.	#N/A
BI992699	F532	4	ambient	12	2.34	0.774914	0.824227	N.S.	POB1_ARATH^POB1_ARATH^Q:545-171,H:433-557^76.8%ID^E:7.46e-65^RecName: Full=BTB/POZ domain-containing protein POB1;^Eukaryota; Viridiplantae; Streptophyta; Embryophyta; Tracheophyta; Spermatophyta; Magnoliophyta; eudicotyledons; Gunneridae; Pentapetalae; rosids; malvids; Brassicales; Brassicaceae; Camelineae; Arabidopsis	.	.	ENOG410YD15^BTB POZ domain-containing protein	GO:0031463^cellular_component^Cul3-RING ubiquitin ligase complex`GO:0005634^cellular_component^nucleus`GO:0046982^molecular_function^protein heterodimerization activity`GO:0042803^molecular_function^protein homodimerization activity`GO:0016567^biological_process^protein ubiquitination`GO:0010114^biological_process^response to red light	.	GO:0000151,GO:0003674,GO:0005488,GO:0005515,GO:0005575,GO:0005634,GO:0006464,GO:0008150,GO:0008152,GO:0009314,GO:0009416,GO:0009628,GO:0009639,GO:0009987,GO:0010114,GO:0016567,GO:0019538,GO:0031461,GO:0031463,GO:0032446,GO:0032991,GO:0036211,GO:0042802,GO:0042803,GO:0043170,GO:0043226,GO:0043227,GO:0043229,GO:0043231,GO:0043234,GO:0043412,GO:0044237,GO:0044238,GO:0044260,GO:0044267,GO:0044424,GO:…
BI992829	F635	18	heated	13	2.49379	3.80759	0.0817274	N.S.	PAP7_ARATH^PAP7_ARATH^Q:458-87,H:150-273^59.677%ID^E:1.89e-46^RecName: Full=Probable plastid-lipid-associated protein 7, chloroplastic;^Eukaryota; Viridiplantae; Streptophyta; Embryophyta; Tracheophyta; Spermatophyta; Magnoliophyta; eudicotyledons; Gunneridae; Pentapetalae; rosids; malvids; Brassicales; Brassicaceae; Camelineae; Arabidopsis	PAP7_ARATH^PAP7_ARATH^Q:1-124,H:150-273^59.677%ID^E:6.71e-47^RecName: Full=Probable plastid-lipid-associated protein 7, chloroplastic;^Eukaryota; Viridiplantae; Streptophyta; Embryophyta; Tracheophyta; Spermatophyta; Magnoliophyta; eudicotyledons; Gunneridae; Pentapetalae; rosids; malvids; Brassicales; Brassicaceae; Camelineae; Arabidopsis	PF04755.9^PAP_fibrillin^PAP_fibrillin^12-118^E:9.2e-18	ENOG4111JVZ^plastid-lipid-associated protein 7	GO:0009507^cellular_component^chloroplast`GO:0009570^cellular_component^chloroplast stroma	.	GO:0005575,GO:0009507,GO:0009532,GO:0009536,GO:0009570,GO:0043226,GO:0043227,GO:0043229,GO:0043231,GO:0044422,GO:0044424,GO:0044434,GO:0044435,GO:0044444,GO:0044446,GO:0044464
BM072775	F635	18	heated	12	2.64953	-0.994148	0.0745419	N.S.	TOM2B_ARATH^TOM2B_ARATH^Q:633-388,H:32-113^62.195%ID^E:4.92e-24^RecName: Full=Tobamovirus multiplication protein 2B;^Eukaryota; Viridiplantae; Streptophyta; Embryophyta; Tracheophyta; Spermatophyta; Magnoliophyta; eudicotyledons; Gunneridae; Pentapetalae; rosids; malvids; Brassicales; Brassicaceae; Camelineae; Arabidopsis	TOM2B_ARATH^TOM2B_ARATH^Q:3-86,H:30-113^60.714%ID^E:1.46e-25^RecName: Full=Tobamovirus multiplication protein 2B;^Eukaryota; Viridiplantae; Streptophyta; Embryophyta; Tracheophyta; Spermatophyta; Magnoliophyta; eudicotyledons; Gunneridae; Pentapetalae; rosids; malvids; Brassicales; Brassicaceae; Camelineae; Arabidopsis	.	ENOG410YYR9^NA	.	.	#N/A
BM072895	F635	4	heated	13	2.37661	-0.846242	0.252061	N.S.	GT52_ORYSJ^GT52_ORYSJ^Q:580-386,H:381-445^80%ID^E:1.08e-29^RecName: Full=Probable glucuronosyltransferase Os05g0559600;^Eukaryota; Viridiplantae; Streptophyta; Embryophyta; Tracheophyta; Spermatophyta; Magnoliophyta; Liliopsida; Poales; Poaceae; BOP clade; Oryzoideae; Oryzeae; Oryzinae; Oryza	.	.	ENOG410XP79^glucuronosyltransferase	GO:0000139^cellular_component^Golgi membrane`GO:0016021^cellular_component^integral component of membrane`GO:0015018^molecular_function^galactosylgalactosylxylosylprotein 3-beta-glucuronosyltransferase activity`GO:0042285^molecular_function^xylosyltransferase activity`GO:0071555^biological_process^cell wall organization`GO:0010417^biological_process^glucuronoxylan biosynthetic process`GO:0009834^…	.	GO:0000139,GO:0000271,GO:0003674,GO:0003824,GO:0005575,GO:0005975,GO:0005976,GO:0008150,GO:0008152,GO:0008194,GO:0009058,GO:0009059,GO:0009832,GO:0009834,GO:0009987,GO:0010383,GO:0010410,GO:0010413,GO:0010417,GO:0015018,GO:0015020,GO:0016020,GO:0016021,GO:0016043,GO:0016051,GO:0016740,GO:0016757,GO:0016758,GO:0016763,GO:0031090,GO:0031224,GO:0033692,GO:0034637,GO:0034645,GO:0042285,GO:0042546,GO:…
BM072932	F532	4	ambient	12	2.63201	0.774466	0.300016	N.S.	EGY2_ORYSI^EGY2_ORYSI^Q:435-319,H:507-545^84.615%ID^E:7.29e-06^RecName: Full=Probable zinc metalloprotease EGY2, chloroplastic;^Eukaryota; Viridiplantae; Streptophyta; Embryophyta; Tracheophyta; Spermatophyta; Magnoliophyta; Liliopsida; Poales; Poaceae; BOP clade; Oryzoideae; Oryzeae; Oryzinae; Oryza	.	.	COG0750^Membrane-associated zinc metalloprotease	GO:0031969^cellular_component^chloroplast membrane`GO:0009535^cellular_component^chloroplast thylakoid membrane`GO:0016021^cellular_component^integral component of membrane`GO:0004222^molecular_function^metalloendopeptidase activity`GO:0009793^biological_process^embryo development ending in seed dormancy`GO:0016226^biological_process^iron-sulfur cluster assembly`GO:0019288^biological_process^isop…	.	GO:0003006,GO:0003674,GO:0003824,GO:0004175,GO:0004222,GO:0005575,GO:0006081,GO:0006082,GO:0006090,GO:0006629,GO:0006644,GO:0006650,GO:0006655,GO:0006793,GO:0006796,GO:0008150,GO:0008152,GO:0008233,GO:0008237,GO:0008610,GO:0008654,GO:0009058,GO:0009240,GO:0009535,GO:0009653,GO:0009668,GO:0009790,GO:0009793,GO:0009886,GO:0009987,GO:0010027,GO:0010103,GO:0010228,GO:0016020,GO:0016021,GO:0016043,GO:…
BM073596	F635	4	heated	12	2.52392	0.948184	0.0101281	N.S.	.	.	.	.	.	.	#N/A
BM074035	F635	18	heated	13	2.09689	1.05892	0.391528	N.S.	AKR2_ORYSJ^AKR2_ORYSJ^Q:614-279,H:237-349^79.646%ID^E:1.94e-58^RecName: Full=Probable aldo-keto reductase 2;^Eukaryota; Viridiplantae; Streptophyta; Embryophyta; Tracheophyta; Spermatophyta; Magnoliophyta; Liliopsida; Poales; Poaceae; BOP clade; Oryzoideae; Oryzeae; Oryzinae; Oryza	AKR2_ORYSI^AKR2_ORYSI^Q:1-112,H:237-349^79.646%ID^E:5.38e-60^RecName: Full=Probable aldo-keto reductase 2;^Eukaryota; Viridiplantae; Streptophyta; Embryophyta; Tracheophyta; Spermatophyta; Magnoliophyta; Liliopsida; Poales; Poaceae; BOP clade; Oryzoideae; Oryzeae; Oryzinae; Oryza	PF00248.18^Aldo_ket_red^Aldo/keto reductase family^9-81^E:9e-15	COG0667^Aldo keto reductase	GO:0016491^molecular_function^oxidoreductase activity	.	GO:0003674,GO:0003824,GO:0016491
BM074115	F635	4	heated	12	2.2369	-0.913993	0.4827	N.S.	.	.	.	.	.	.	#N/A
BM074140	F635	18	heated	12	2.33554	-1.39241	0.651819	N.S.	PSA7A_ORYSJ^PSA7A_ORYSJ^Q:422-330,H:198-228^90.323%ID^E:4.1e-10^RecName: Full=Proteasome subunit alpha type-7-A;^Eukaryota; Viridiplantae; Streptophyta; Embryophyta; Tracheophyta; Spermatophyta; Magnoliophyta; Liliopsida; Poales; Poaceae; BOP clade; Oryzoideae; Oryzeae; Oryzinae; Oryza	.	.	ENOG410XP21^The proteasome is a multicatalytic proteinase complex which is characterized by its ability to cleave peptides with Arg, Phe, Tyr, Leu, and Glu adjacent to the leaving group at neutral or slightly basic pH. The proteasome has an ATP-dependent proteolytic activity (By similarity)	GO:0005737^cellular_component^cytoplasm`GO:0005634^cellular_component^nucleus`GO:0019773^cellular_component^proteasome core complex, alpha-subunit complex`GO:0004298^molecular_function^threonine-type endopeptidase activity`GO:0006511^biological_process^ubiquitin-dependent protein catabolic process	.	GO:0003674,GO:0003824,GO:0004175,GO:0004298,GO:0005575,GO:0005634,GO:0005737,GO:0006508,GO:0006511,GO:0008150,GO:0008152,GO:0008233,GO:0009056,GO:0009057,GO:0009987,GO:0016787,GO:0019538,GO:0019773,GO:0019941,GO:0032991,GO:0043170,GO:0043226,GO:0043227,GO:0043229,GO:0043231,GO:0043234,GO:0043632,GO:0044237,GO:0044238,GO:0044248,GO:0044260,GO:0044265,GO:0044424,GO:0044464,GO:0051603,GO:0070003,GO:…
BM074148	F635	4	heated	12	2.12318	-1.30194	0.442167	N.S.	COSA_ORYSJ^COSA_ORYSJ^Q:544-308,H:1-79^87.342%ID^E:5.46e-44^RecName: Full=Costars family protein;^Eukaryota; Viridiplantae; Streptophyta; Embryophyta; Tracheophyta; Spermatophyta; Magnoliophyta; Liliopsida; Poales; Poaceae; BOP clade; Oryzoideae; Oryzeae; Oryzinae; Oryza	.	.	ENOG410XR7V^actin-binding Rho activating protein	GO:0007030^biological_process^Golgi organization`GO:0007033^biological_process^vacuole organization	.	GO:0006996,GO:0007030,GO:0007033,GO:0008150,GO:0009987,GO:0016043,GO:0071840
BM074151	F635	18	heated	13	2.16373	2.39185	0.299844	N.S.	NSI_ORYSJ^NSI_ORYSJ^Q:505-353,H:204-254^94.118%ID^E:4.87e-27^RecName: Full=Probable acetyltransferase NSI;^Eukaryota; Viridiplantae; Streptophyta; Embryophyta; Tracheophyta; Spermatophyta; Magnoliophyta; Liliopsida; Poales; Poaceae; BOP clade; Oryzoideae; Oryzeae; Oryzinae; Oryza	.	.	ENOG410ZGB6^acetyltransferase	GO:0009507^cellular_component^chloroplast`GO:0005634^cellular_component^nucleus`GO:0031248^cellular_component^protein acetyltransferase complex`GO:0004596^molecular_function^peptide alpha-N-acetyltransferase activity`GO:0006474^biological_process^N-terminal protein amino acid acetylation`GO:0006098^biological_process^pentose-phosphate shunt	.	GO:0003674,GO:0003824,GO:0004596,GO:0005575,GO:0005634,GO:0006081,GO:0006098,GO:0006139,GO:0006464,GO:0006473,GO:0006474,GO:0006725,GO:0006732,GO:0006733,GO:0006739,GO:0006753,GO:0006793,GO:0006796,GO:0006807,GO:0008080,GO:0008150,GO:0008152,GO:0009056,GO:0009117,GO:0009507,GO:0009536,GO:0009987,GO:0016407,GO:0016410,GO:0016740,GO:0016746,GO:0016747,GO:0019362,GO:0019538,GO:0019637,GO:0019682,GO:…
BM074340	F635	18	heated	12	2.56907	-0.0843347	0.205678	N.S.	LGUL_BRAJU^LGUL_BRAJU^Q:435-250,H:123-185^76.19%ID^E:8.98e-25^RecName: Full=Lactoylglutathione lyase;^Eukaryota; Viridiplantae; Streptophyta; Embryophyta; Tracheophyta; Spermatophyta; Magnoliophyta; eudicotyledons; Gunneridae; Pentapetalae; rosids; malvids; Brassicales; Brassicaceae; Brassiceae; Brassica	.	.	.	GO:0004462^molecular_function^lactoylglutathione lyase activity`GO:0046872^molecular_function^metal ion binding	.	GO:0003674,GO:0003824,GO:0004462,GO:0005488,GO:0016829,GO:0016846,GO:0043167,GO:0043169,GO:0046872
BM074494	F532	4	ambient	12	2.4822	0.241082	0.701801	N.S.	GATP1_ORYSJ^GATP1_ORYSJ^Q:376-95,H:305-396^84.043%ID^E:3.31e-45^RecName: Full=Gamma-aminobutyrate transaminase 1, mitochondrial;^Eukaryota; Viridiplantae; Streptophyta; Embryophyta; Tracheophyta; Spermatophyta; Magnoliophyta; Liliopsida; Poales; Poaceae; BOP clade; Oryzoideae; Oryzeae; Oryzinae; Oryza	GATP1_ORYSJ^GATP1_ORYSJ^Q:1-74,H:323-396^89.189%ID^E:1.72e-40^RecName: Full=Gamma-aminobutyrate transaminase 1, mitochondrial;^Eukaryota; Viridiplantae; Streptophyta; Embryophyta; Tracheophyta; Spermatophyta; Magnoliophyta; Liliopsida; Poales; Poaceae; BOP clade; Oryzoideae; Oryzeae; Oryzinae; Oryza	PF00202.18^Aminotran_3^Aminotransferase class-III^1-72^E:7.5e-16	COG0161^Catalyzes the transfer of the alpha-amino group from S- adenosyl-L-methionine (SAM) to 7-keto-8-aminopelargonic acid (KAPA) to form 7,8-diaminopelargonic acid (DAPA). It is the only animotransferase known to utilize SAM as an amino donor (By similarity)	GO:0005739^cellular_component^mitochondrion`GO:0042802^molecular_function^identical protein binding`GO:0030170^molecular_function^pyridoxal phosphate binding`GO:0008483^molecular_function^transaminase activity	GO:0008483^molecular_function^transaminase activity`GO:0030170^molecular_function^pyridoxal phosphate binding	GO:0003674,GO:0003824,GO:0005488,GO:0005515,GO:0005575,GO:0005739,GO:0008483,GO:0016740,GO:0016769,GO:0030170,GO:0042802,GO:0043167,GO:0043168,GO:0043226,GO:0043227,GO:0043229,GO:0043231,GO:0044424,GO:0044444,GO:0044464,GO:0048037,GO:0097159,GO:1901363
BM074507	F635	18	heated	12	2.53417	-0.309764	0.0618902	N.S.	MIEL1_ARATH^MIEL1_ARATH^Q:618-256,H:138-258^53.719%ID^E:1.18e-43^RecName: Full=E3 ubiquitin-protein ligase MIEL1 {ECO:0000303|PubMed:23403577};^Eukaryota; Viridiplantae; Streptophyta; Embryophyta; Tracheophyta; Spermatophyta; Magnoliophyta; eudicotyledons; Gunneridae; Pentapetalae; rosids; malvids; Brassicales; Brassicaceae; Camelineae; Arabidopsis	MIEL1_ARATH^MIEL1_ARATH^Q:4-124,H:138-258^53.719%ID^E:6.31e-45^RecName: Full=E3 ubiquitin-protein ligase MIEL1 {ECO:0000303|PubMed:23403577};^Eukaryota; Viridiplantae; Streptophyta; Embryophyta; Tracheophyta; Spermatophyta; Magnoliophyta; eudicotyledons; Gunneridae; Pentapetalae; rosids; malvids; Brassicales; Brassicaceae; Camelineae; Arabidopsis	PF13639.3^zf-RING_2^Ring finger domain^18-61^E:2.6e-07`PF13445.3^zf-RING_UBOX^RING-type zinc-finger^19-59^E:5.7e-09`PF00097.22^zf-C3HC4^Zinc finger, C3HC4 type (RING finger)^19-61^E:1.6e-05`PF14599.3^zinc_ribbon_6^Zinc-ribbon^66-124^E:9.3e-27	ENOG410XXHF^ring finger and CHY zinc finger	GO:0005737^cellular_component^cytoplasm`GO:0005634^cellular_component^nucleus`GO:0016874^molecular_function^ligase activity`GO:0008134^molecular_function^transcription factor binding`GO:0004842^molecular_function^ubiquitin-protein transferase activity`GO:0008270^molecular_function^zinc ion binding`GO:0006952^biological_process^defense response`GO:1900425^biological_process^negative regulation of …	GO:0005515^molecular_function^protein binding`GO:0008270^molecular_function^zinc ion binding`GO:0046872^molecular_function^metal ion binding	GO:0002831,GO:0002832,GO:0003674,GO:0003824,GO:0004842,GO:0005488,GO:0005515,GO:0005575,GO:0005634,GO:0005737,GO:0006464,GO:0006950,GO:0006952,GO:0008134,GO:0008150,GO:0008152,GO:0008270,GO:0009893,GO:0009894,GO:0009896,GO:0009987,GO:0010604,GO:0016567,GO:0016740,GO:0016874,GO:0019222,GO:0019538,GO:0019787,GO:0030162,GO:0031323,GO:0031325,GO:0031329,GO:0031331,GO:0031347,GO:0031348,GO:0032101,GO:…
BM074537	F635	18	heated	13	2.35362	1.85063	0.141412	N.S.	GLTB_MAIZE^GLTB_MAIZE^Q:539-354,H:1555-1616^96.774%ID^E:1.58e-31^RecName: Full=Ferredoxin-dependent glutamate synthase, chloroplastic;^Eukaryota; Viridiplantae; Streptophyta; Embryophyta; Tracheophyta; Spermatophyta; Magnoliophyta; Liliopsida; Poales; Poaceae; PACMAD clade; Panicoideae; Andropogonodae; Andropogoneae; Tripsacinae; Zea	.	.	COG0067^glutamate synthase`COG0069^glutamate synthase`COG0070^glutamate synthase	GO:0009570^cellular_component^chloroplast stroma`GO:0051538^molecular_function^3 iron, 4 sulfur cluster binding`GO:0016041^molecular_function^glutamate synthase (ferredoxin) activity`GO:0046872^molecular_function^metal ion binding`GO:0006541^biological_process^glutamine metabolic process`GO:0097054^biological_process^L-glutamate biosynthetic process	.	GO:0003674,GO:0003824,GO:0005488,GO:0005575,GO:0006082,GO:0006520,GO:0006536,GO:0006537,GO:0006541,GO:0006807,GO:0008150,GO:0008152,GO:0008652,GO:0009058,GO:0009064,GO:0009084,GO:0009532,GO:0009570,GO:0009987,GO:0015930,GO:0016041,GO:0016053,GO:0016491,GO:0016638,GO:0016643,GO:0019752,GO:0043167,GO:0043169,GO:0043436,GO:0043648,GO:0043650,GO:0044237,GO:0044238,GO:0044249,GO:0044281,GO:0044283,GO:…
BM074882	F635	18	heated	12	2.44326	-0.748871	0.00372981	N.S.	OEP16_PEA^OEP16_PEA^Q:478-347,H:14-57^68.182%ID^E:1.08e-12^RecName: Full=Outer envelope pore protein 16, chloroplastic;^Eukaryota; Viridiplantae; Streptophyta; Embryophyta; Tracheophyta; Spermatophyta; Magnoliophyta; eudicotyledons; Gunneridae; Pentapetalae; rosids; fabids; Fabales; Fabaceae; Papilionoideae; Fabeae; Pisum	OP161_ARATH^OP161_ARATH^Q:1-62,H:1-62^53.226%ID^E:2.66e-17^RecName: Full=Outer envelope pore protein 16-1, chloroplastic;^Eukaryota; Viridiplantae; Streptophyta; Embryophyta; Tracheophyta; Spermatophyta; Magnoliophyta; eudicotyledons; Gunneridae; Pentapetalae; rosids; malvids; Brassicales; Brassicaceae; Camelineae; Arabidopsis	.	ENOG410YKVU^Tim17/Tim22/Tim23/Pmp24 family	GO:0009507^cellular_component^chloroplast`GO:0009941^cellular_component^chloroplast envelope`GO:0009707^cellular_component^chloroplast outer membrane`GO:0034426^cellular_component^etioplast membrane`GO:0031305^cellular_component^integral component of mitochondrial inner membrane`GO:0005744^cellular_component^mitochondrial inner membrane presequence translocase complex`GO:0009536^cellular_componen…	.	GO:0001101,GO:0003333,GO:0003674,GO:0005215,GO:0005342,GO:0005488,GO:0005515,GO:0005575,GO:0005744,GO:0005773,GO:0006605,GO:0006810,GO:0006811,GO:0006820,GO:0006839,GO:0006865,GO:0006886,GO:0006950,GO:0008104,GO:0008150,GO:0008320,GO:0008509,GO:0008514,GO:0008565,GO:0009266,GO:0009409,GO:0009507,GO:0009526,GO:0009527,GO:0009536,GO:0009611,GO:0009628,GO:0009707,GO:0009719,GO:0009725,GO:0009743,GO:…
BM075015	F635	18	heated	13	2.51601	2.53858	0.0791771	N.S.	CALM_HORVU^CALM_HORVU^Q:679-242,H:4-149^100%ID^E:6.44e-100^RecName: Full=Calmodulin;^Eukaryota; Viridiplantae; Streptophyta; Embryophyta; Tracheophyta; Spermatophyta; Magnoliophyta; Liliopsida; Poales; Poaceae; BOP clade; Pooideae; Triticodae; Triticeae; Hordeinae; Hordeum	CALM_HORVU^CALM_HORVU^Q:1-146,H:4-149^100%ID^E:2.65e-101^RecName: Full=Calmodulin;^Eukaryota; Viridiplantae; Streptophyta; Embryophyta; Tracheophyta; Spermatophyta; Magnoliophyta; Liliopsida; Poales; Poaceae; BOP clade; Pooideae; Triticodae; Triticeae; Hordeinae; Hordeum	PF00036.29^EF-hand_1^EF hand^9-37^E:2.3e-09`PF13405.3^EF-hand_6^EF-hand domain^9-38^E:1e-09`PF13499.3^EF-hand_7^EF-hand domain pair^10-70^E:2.1e-15`PF13202.3^EF-hand_5^EF hand^11-34^E:6e-05`PF13833.3^EF-hand_8^EF-hand domain pair^22-72^E:4.1e-14`PF00036.29^EF-hand_1^EF hand^45-72^E:1.6e-08`PF13202.3^EF-hand_5^EF hand^46-70^E:0.00014`PF13499.3^EF-hand_7^EF-hand domain pair^80-143^E:4.4e-18`PF00036…	COG5126^Calcium-binding protein	GO:0005509^molecular_function^calcium ion binding	GO:0005509^molecular_function^calcium ion binding`GO:0005515^molecular_function^protein binding	GO:0003674,GO:0005488,GO:0005509,GO:0005515,GO:0043167,GO:0043169,GO:0046872
BM075063	F635	4	heated	12	2.12694	-0.800521	0.676707	N.S.	PER1_ORYSJ^PER1_ORYSJ^Q:520-191,H:218-326^56.364%ID^E:5.16e-34^RecName: Full=Peroxidase 1;^Eukaryota; Viridiplantae; Streptophyta; Embryophyta; Tracheophyta; Spermatophyta; Magnoliophyta; Liliopsida; Poales; Poaceae; BOP clade; Oryzoideae; Oryzeae; Oryzinae; Oryza	PER1_ORYSJ^PER1_ORYSJ^Q:1-110,H:218-326^56.364%ID^E:5.47e-35^RecName: Full=Peroxidase 1;^Eukaryota; Viridiplantae; Streptophyta; Embryophyta; Tracheophyta; Spermatophyta; Magnoliophyta; Liliopsida; Poales; Poaceae; BOP clade; Oryzoideae; Oryzeae; Oryzinae; Oryza	PF00141.20^peroxidase^Peroxidase^2-69^E:3.2e-10	ENOG410YDBA^peroxidase	GO:0005576^cellular_component^extracellular region`GO:0009505^cellular_component^plant-type cell wall`GO:0020037^molecular_function^heme binding`GO:0046872^molecular_function^metal ion binding`GO:0004601^molecular_function^peroxidase activity`GO:0098869^biological_process^cellular oxidant detoxification`GO:0042744^biological_process^hydrogen peroxide catabolic process`GO:0009664^biological_proces…	GO:0004601^molecular_function^peroxidase activity`GO:0020037^molecular_function^heme binding`GO:0006979^biological_process^response to oxidative stress`GO:0055114^biological_process^oxidation-reduction process	GO:0003674,GO:0003824,GO:0004601,GO:0005488,GO:0005575,GO:0005576,GO:0005618,GO:0006950,GO:0006979,GO:0008150,GO:0008152,GO:0009056,GO:0009505,GO:0009664,GO:0009987,GO:0016043,GO:0016209,GO:0016491,GO:0016684,GO:0020037,GO:0030312,GO:0042743,GO:0042744,GO:0043167,GO:0043169,GO:0044237,GO:0044248,GO:0044464,GO:0044699,GO:0044710,GO:0044712,GO:0044763,GO:0045229,GO:0046872,GO:0046906,GO:0050896,GO:…
BM075573	F532	18	ambient	13	2.38515	1.84802	0.0834225	N.S.	.	.	PF10291.6^muHD^Muniscin C-terminal mu homology domain^1-97^E:5e-07	.	.	.	#N/A
BM075686	F532	4	heated	12	2.85468	-1.66488	0.54871	N.S.	KCR1_ARATH^KCR1_ARATH^Q:491-273,H:234-306^54.795%ID^E:1.47e-22^RecName: Full=Very-long-chain 3-oxoacyl-CoA reductase 1;^Eukaryota; Viridiplantae; Streptophyta; Embryophyta; Tracheophyta; Spermatophyta; Magnoliophyta; eudicotyledons; Gunneridae; Pentapetalae; rosids; malvids; Brassicales; Brassicaceae; Camelineae; Arabidopsis	.	.	COG0300^Dehydrogenase	GO:0005783^cellular_component^endoplasmic reticulum`GO:0005789^cellular_component^endoplasmic reticulum membrane`GO:0016021^cellular_component^integral component of membrane`GO:0016020^cellular_component^membrane`GO:0018454^molecular_function^acetoacetyl-CoA reductase activity`GO:0045703^molecular_function^ketoreductase activity`GO:0009793^biological_process^embryo development ending in seed dorm…	.	GO:0000038,GO:0003006,GO:0003674,GO:0003824,GO:0005575,GO:0005783,GO:0005789,GO:0006082,GO:0006629,GO:0006631,GO:0006633,GO:0008150,GO:0008152,GO:0008610,GO:0009058,GO:0009790,GO:0009793,GO:0009987,GO:0016020,GO:0016021,GO:0016053,GO:0016491,GO:0016614,GO:0016616,GO:0018454,GO:0019752,GO:0022414,GO:0031090,GO:0031224,GO:0032502,GO:0032787,GO:0042761,GO:0043226,GO:0043227,GO:0043229,GO:0043231,GO:…
BM075741	F532	18	ambient	13	2.48556	2.13588	0.110083	N.S.	C7A15_ARATH^C7A15_ARATH^Q:639-193,H:364-512^61.745%ID^E:1.48e-62^RecName: Full=Cytochrome P450 72A15;^Eukaryota; Viridiplantae; Streptophyta; Embryophyta; Tracheophyta; Spermatophyta; Magnoliophyta; eudicotyledons; Gunneridae; Pentapetalae; rosids; malvids; Brassicales; Brassicaceae; Camelineae; Arabidopsis	.	.	COG2124^Cytochrome p450	GO:0016021^cellular_component^integral component of membrane`GO:0020037^molecular_function^heme binding`GO:0005506^molecular_function^iron ion binding`GO:0004497^molecular_function^monooxygenase activity`GO:0016705^molecular_function^oxidoreductase activity, acting on paired donors, with incorporation or reduction of molecular oxygen	.	GO:0003674,GO:0003824,GO:0004497,GO:0005488,GO:0005506,GO:0005575,GO:0016021,GO:0016491,GO:0016705,GO:0020037,GO:0031224,GO:0043167,GO:0043169,GO:0044425,GO:0046872,GO:0046906,GO:0046914,GO:0097159,GO:1901363
BM078600	F635	4	ambient	12	2.26275	-0.978709	0.535445	N.S.	C97B2_SOYBN^C97B2_SOYBN^Q:699-232,H:453-573^60.256%ID^E:4.92e-50^RecName: Full=Cytochrome P450 97B2, chloroplastic;^Eukaryota; Viridiplantae; Streptophyta; Embryophyta; Tracheophyta; Spermatophyta; Magnoliophyta; eudicotyledons; Gunneridae; Pentapetalae; rosids; fabids; Fabales; Fabaceae; Papilionoideae; Phaseoleae; Glycine; Soja	C97B2_SOYBN^C97B2_SOYBN^Q:4-159,H:453-573^60.256%ID^E:1.38e-59^RecName: Full=Cytochrome P450 97B2, chloroplastic;^Eukaryota; Viridiplantae; Streptophyta; Embryophyta; Tracheophyta; Spermatophyta; Magnoliophyta; eudicotyledons; Gunneridae; Pentapetalae; rosids; fabids; Fabales; Fabaceae; Papilionoideae; Phaseoleae; Glycine; Soja	PF00067.19^p450^Cytochrome P450^91-153^E:5.3e-14	COG2124^Cytochrome p450	GO:0031969^cellular_component^chloroplast membrane`GO:0020037^molecular_function^heme binding`GO:0005506^molecular_function^iron ion binding`GO:0004497^molecular_function^monooxygenase activity`GO:0016705^molecular_function^oxidoreductase activity, acting on paired donors, with incorporation or reduction of molecular oxygen	GO:0005506^molecular_function^iron ion binding`GO:0016705^molecular_function^oxidoreductase activity, acting on paired donors, with incorporation or reduction of molecular oxygen`GO:0020037^molecular_function^heme binding`GO:0055114^biological_process^oxidation-reduction process	GO:0003674,GO:0003824,GO:0004497,GO:0005488,GO:0005506,GO:0005575,GO:0008150,GO:0008152,GO:0016020,GO:0016491,GO:0016705,GO:0020037,GO:0031090,GO:0031969,GO:0042170,GO:0043167,GO:0043169,GO:0044422,GO:0044424,GO:0044434,GO:0044435,GO:0044444,GO:0044446,GO:0044464,GO:0044699,GO:0044710,GO:0046872,GO:0046906,GO:0046914,GO:0055114,GO:0097159,GO:1901363
BM078622	F532	4	ambient	13	2.6074	0.278384	0.120842	N.S.	NUD14_ARATH^NUD14_ARATH^Q:431-237,H:236-300^66.154%ID^E:7.24e-23^RecName: Full=Nudix hydrolase 14, chloroplastic;^Eukaryota; Viridiplantae; Streptophyta; Embryophyta; Tracheophyta; Spermatophyta; Magnoliophyta; eudicotyledons; Gunneridae; Pentapetalae; rosids; malvids; Brassicales; Brassicaceae; Camelineae; Arabidopsis	.	.	COG0494^Nudix hydrolase	GO:0009507^cellular_component^chloroplast`GO:0009570^cellular_component^chloroplast stroma`GO:0080042^molecular_function^ADP-glucose pyrophosphohydrolase activity`GO:0080041^molecular_function^ADP-ribose pyrophosphohydrolase activity`GO:0019144^molecular_function^ADP-sugar diphosphatase activity`GO:0046872^molecular_function^metal ion binding	.	GO:0003674,GO:0003824,GO:0005488,GO:0005575,GO:0009507,GO:0009532,GO:0009536,GO:0009570,GO:0016462,GO:0016787,GO:0016817,GO:0016818,GO:0019144,GO:0043167,GO:0043169,GO:0043226,GO:0043227,GO:0043229,GO:0043231,GO:0044422,GO:0044424,GO:0044434,GO:0044435,GO:0044444,GO:0044446,GO:0044464,GO:0046872,GO:0080041,GO:0080042
BM078624	F635	4	heated	13	2.4203	-0.414204	0.0640024	N.S.	RPN13_ARATH^RPN13_ARATH^Q:500-309,H:236-299^75%ID^E:5.6e-24^RecName: Full=26S proteasome regulatory subunit RPN13;^Eukaryota; Viridiplantae; Streptophyta; Embryophyta; Tracheophyta; Spermatophyta; Magnoliophyta; eudicotyledons; Gunneridae; Pentapetalae; rosids; malvids; Brassicales; Brassicaceae; Camelineae; Arabidopsis	RPN13_ARATH^RPN13_ARATH^Q:23-86,H:236-299^75%ID^E:2.51e-25^RecName: Full=26S proteasome regulatory subunit RPN13;^Eukaryota; Viridiplantae; Streptophyta; Embryophyta; Tracheophyta; Spermatophyta; Magnoliophyta; eudicotyledons; Gunneridae; Pentapetalae; rosids; malvids; Brassicales; Brassicaceae; Camelineae; Arabidopsis	PF16550.2^RPN13_C^UCH-binding domain^18-72^E:4.7e-11	ENOG410XSJJ^Adhesion regulating molecule	GO:0005737^cellular_component^cytoplasm`GO:0005634^cellular_component^nucleus`GO:0000502^cellular_component^proteasome complex	.	GO:0000502,GO:0005575,GO:0005634,GO:0005737,GO:0032991,GO:0043226,GO:0043227,GO:0043229,GO:0043231,GO:0043234,GO:0044424,GO:0044464
BM078669	F635	4	ambient	13	2.53406	-0.413553	0.635827	N.S.	.	.	.	.	.	.	#N/A
BM078851	F635	4	heated	12	2.11067	0.246818	0.613273	N.S.	.	.	.	.	.	.	#N/A
BM078961	F532	18	heated	13	2.34669	1.50708	0.780729	N.S.	SYM_ORYSJ^SYM_ORYSJ^Q:3-743,H:555-801^85.425%ID^E:2.51e-131^RecName: Full=Probable methionine--tRNA ligase;^Eukaryota; Viridiplantae; Streptophyta; Embryophyta; Tracheophyta; Spermatophyta; Magnoliophyta; Liliopsida; Poales; Poaceae; BOP clade; Oryzoideae; Oryzeae; Oryzinae; Oryza	SYM_ORYSJ^SYM_ORYSJ^Q:1-247,H:555-801^85.425%ID^E:5.18e-144^RecName: Full=Probable methionine--tRNA ligase;^Eukaryota; Viridiplantae; Streptophyta; Embryophyta; Tracheophyta; Spermatophyta; Magnoliophyta; Liliopsida; Poales; Poaceae; BOP clade; Oryzoideae; Oryzeae; Oryzinae; Oryza	PF01588.17^tRNA_bind^Putative tRNA binding domain^91-185^E:6.5e-32	COG0073^Is required not only for elongation of protein synthesis but also for the initiation of all mRNA translation through initiator tRNA(fMet) aminoacylation (By similarity)`COG0143^Is required not only for elongation of protein synthesis but also for the initiation of all mRNA translation through initiator tRNA(fMet) aminoacylation (By similarity)	GO:0005737^cellular_component^cytoplasm`GO:0005524^molecular_function^ATP binding`GO:0004825^molecular_function^methionine-tRNA ligase activity`GO:0000049^molecular_function^tRNA binding`GO:0006431^biological_process^methionyl-tRNA aminoacylation	GO:0000049^molecular_function^tRNA binding	GO:0000049,GO:0000166,GO:0001882,GO:0001883,GO:0003674,GO:0003676,GO:0003723,GO:0003824,GO:0004812,GO:0004825,GO:0005488,GO:0005524,GO:0005575,GO:0005737,GO:0006082,GO:0006139,GO:0006399,GO:0006418,GO:0006431,GO:0006520,GO:0006725,GO:0006807,GO:0008150,GO:0008152,GO:0009987,GO:0016070,GO:0016874,GO:0016875,GO:0016876,GO:0017076,GO:0019752,GO:0030554,GO:0032549,GO:0032550,GO:0032553,GO:0032555,GO:…
BM079685	F532	18	heated	13	2.36715	2.73928	0.0774839	N.S.	RP8L3_ARATH^RP8L3_ARATH^Q:35-409,H:768-891^27.778%ID^E:1.63e-06^RecName: Full=Disease resistance RPP8-like protein 3;^Eukaryota; Viridiplantae; Streptophyta; Embryophyta; Tracheophyta; Spermatophyta; Magnoliophyta; eudicotyledons; Gunneridae; Pentapetalae; rosids; malvids; Brassicales; Brassicaceae; Camelineae; Arabidopsis	RP8L3_ARATH^RP8L3_ARATH^Q:14-136,H:770-891^27.419%ID^E:4.27e-10^RecName: Full=Disease resistance RPP8-like protein 3;^Eukaryota; Viridiplantae; Streptophyta; Embryophyta; Tracheophyta; Spermatophyta; Magnoliophyta; eudicotyledons; Gunneridae; Pentapetalae; rosids; malvids; Brassicales; Brassicaceae; Camelineae; Arabidopsis	.	COG4886^leucine Rich Repeat	GO:0005886^cellular_component^plasma membrane`GO:0043531^molecular_function^ADP binding`GO:0005524^molecular_function^ATP binding`GO:0006952^biological_process^defense response	.	GO:0000166,GO:0001882,GO:0001883,GO:0003674,GO:0005488,GO:0005524,GO:0005575,GO:0005886,GO:0006950,GO:0006952,GO:0008150,GO:0016020,GO:0017076,GO:0030554,GO:0032549,GO:0032550,GO:0032553,GO:0032555,GO:0032559,GO:0035639,GO:0036094,GO:0043167,GO:0043168,GO:0043531,GO:0044464,GO:0050896,GO:0097159,GO:0097367,GO:1901265,GO:1901363
BM079830	F635	18	ambient	13	2.04886	2.0812	0.736574	N.S.	.	.	.	.	.	.	#N/A
BM080032	F635	18	ambient	13	1.94664	0.702477	0.302931	N.S.	PPA26_ARATH^PPA26_ARATH^Q:623-354,H:374-463^76.667%ID^E:1.32e-37^RecName: Full=Bifunctional purple acid phosphatase 26;^Eukaryota; Viridiplantae; Streptophyta; Embryophyta; Tracheophyta; Spermatophyta; Magnoliophyta; eudicotyledons; Gunneridae; Pentapetalae; rosids; malvids; Brassicales; Brassicaceae; Camelineae; Arabidopsis	PPA26_ARATH^PPA26_ARATH^Q:1-92,H:374-465^75%ID^E:2.56e-43^RecName: Full=Bifunctional purple acid phosphatase 26;^Eukaryota; Viridiplantae; Streptophyta; Embryophyta; Tracheophyta; Spermatophyta; Magnoliophyta; eudicotyledons; Gunneridae; Pentapetalae; rosids; malvids; Brassicales; Brassicaceae; Camelineae; Arabidopsis	PF14008.3^Metallophos_C^Iron/zinc purple acid phosphatase-like protein C^6-63^E:2.4e-19	COG1409^Hydrolyzes cAMP to 5'-AMP. Plays an important regulatory role in modulating the intracellular concentration of cAMP, thereby influencing cAMP-dependent processes (By similarity)	GO:0005829^cellular_component^cytosol`GO:0009505^cellular_component^plant-type cell wall`GO:0005773^cellular_component^vacuole`GO:0003993^molecular_function^acid phosphatase activity`GO:0046872^molecular_function^metal ion binding`GO:0004601^molecular_function^peroxidase activity`GO:0016311^biological_process^dephosphorylation`GO:0042744^biological_process^hydrogen peroxide catabolic process`GO:0…	.	GO:0003674,GO:0003824,GO:0003993,GO:0004601,GO:0005488,GO:0005575,GO:0005618,GO:0005773,GO:0005829,GO:0006793,GO:0006796,GO:0008150,GO:0008152,GO:0009056,GO:0009505,GO:0009987,GO:0016209,GO:0016311,GO:0016491,GO:0016684,GO:0016787,GO:0016788,GO:0016791,GO:0030312,GO:0042578,GO:0042592,GO:0042743,GO:0042744,GO:0043167,GO:0043169,GO:0043226,GO:0043227,GO:0043229,GO:0043231,GO:0044237,GO:0044248,GO:…
BM080174	F635	4	heated	13	2.35822	-0.940366	0.164261	N.S.	.	.	.	.	.	.	#N/A
BM080180	F635	4	ambient	13	2.46929	-0.840738	0.0528279	N.S.	.	.	.	.	.	.	#N/A
BM080445	F635	4	heated	13	2.39486	-0.634509	0.419779	N.S.	.	.	.	.	.	.	#N/A
BM266437	F635	18	ambient	12	2.53338	-0.0343254	0.913083	N.S.	.	.	.	.	.	.	#N/A
BM267859	F532	18	heated	13	2.26986	1.17177	0.428196	N.S.	.	.	.	.	.	.	#N/A
BM269306	F635	4	heated	13	2.60798	0.301138	0.0266882	N.S.	.	.	.	.	.	.	#N/A
BM332033	F532	4	ambient	13	2.71939	0.898597	0.14749	N.S.	SPAG1_DANRE^SPAG1_DANRE^Q:384-43,H:129-243^43.966%ID^E:8.81e-20^RecName: Full=Sperm-associated antigen 1A;^Eukaryota; Metazoa; Chordata; Craniata; Vertebrata; Euteleostomi; Actinopterygii; Neopterygii; Teleostei; Ostariophysi; Cypriniformes; Cyprinidae; Danio`SPAG1_DANRE^SPAG1_DANRE^Q:384-49,H:306-410^34.821%ID^E:4.15e-11^RecName: Full=Sperm-associated antigen 1A;^Eukaryota; Metazoa; Chordata; Cr…	SPAG1_DANRE^SPAG1_DANRE^Q:79-190,H:129-241^44.737%ID^E:1.34e-19^RecName: Full=Sperm-associated antigen 1A;^Eukaryota; Metazoa; Chordata; Craniata; Vertebrata; Euteleostomi; Actinopterygii; Neopterygii; Teleostei; Ostariophysi; Cypriniformes; Cyprinidae; Danio`SPAG1_DANRE^SPAG1_DANRE^Q:79-190,H:306-410^34.821%ID^E:3.87e-11^RecName: Full=Sperm-associated antigen 1A;^Eukaryota; Metazoa; Chordata; Cr…	PF13432.3^TPR_16^Tetratricopeptide repeat^80-136^E:0.012`PF12862.4^ANAPC5^Anaphase-promoting complex subunit 5^89-112^E:2400`PF12862.4^ANAPC5^Anaphase-promoting complex subunit 5^143-184^E:0.016`PF07719.14^TPR_2^Tetratricopeptide repeat^151-183^E:7.7e-06`PF13181.3^TPR_8^Tetratricopeptide repeat^151-183^E:2e-05`PF13174.3^TPR_6^Tetratricopeptide repeat^152-181^E:0.014	COG0457^repeat-containing protein	GO:0005737^cellular_component^cytoplasm`GO:0070286^biological_process^axonemal dynein complex assembly	GO:0005515^molecular_function^protein binding	GO:0003674,GO:0005488,GO:0005515,GO:0005575,GO:0005737,GO:0006461,GO:0008150,GO:0016043,GO:0022607,GO:0034622,GO:0043623,GO:0043933,GO:0044424,GO:0044464,GO:0065003,GO:0070286,GO:0071822,GO:0071840
BM332688	F532	18	heated	13	2.43501	2.29395	0.392364	N.S.	PAE8_ARATH^PAE8_ARATH^Q:667-296,H:261-387^58.268%ID^E:5.83e-47^RecName: Full=Pectin acetylesterase 8 {ECO:0000303|PubMed:25115560};^Eukaryota; Viridiplantae; Streptophyta; Embryophyta; Tracheophyta; Spermatophyta; Magnoliophyta; eudicotyledons; Gunneridae; Pentapetalae; rosids; malvids; Brassicales; Brassicaceae; Camelineae; Arabidopsis	PAE8_ARATH^PAE8_ARATH^Q:1-124,H:261-387^58.268%ID^E:2.33e-48^RecName: Full=Pectin acetylesterase 8 {ECO:0000303|PubMed:25115560};^Eukaryota; Viridiplantae; Streptophyta; Embryophyta; Tracheophyta; Spermatophyta; Magnoliophyta; eudicotyledons; Gunneridae; Pentapetalae; rosids; malvids; Brassicales; Brassicaceae; Camelineae; Arabidopsis	PF03283.10^PAE^Pectinacetylesterase^1-106^E:1.1e-37	ENOG410XQKD^pectinacetylesterase	GO:0005618^cellular_component^cell wall`GO:0005576^cellular_component^extracellular region`GO:0016787^molecular_function^hydrolase activity`GO:0071555^biological_process^cell wall organization	GO:0016787^molecular_function^hydrolase activity	GO:0003674,GO:0003824,GO:0005575,GO:0005576,GO:0005618,GO:0008150,GO:0009987,GO:0016043,GO:0016787,GO:0030312,GO:0044464,GO:0045229,GO:0071554,GO:0071555,GO:0071840
BM332731	F635	18	heated	12	2.45133	-0.784493	0.443525	N.S.	YPTM2_MAIZE^YPTM2_MAIZE^Q:570-322,H:121-203^97.59%ID^E:4.35e-39^RecName: Full=GTP-binding protein YPTM2;^Eukaryota; Viridiplantae; Streptophyta; Embryophyta; Tracheophyta; Spermatophyta; Magnoliophyta; Liliopsida; Poales; Poaceae; PACMAD clade; Panicoideae; Andropogonodae; Andropogoneae; Tripsacinae; Zea	.	.	ENOG410XQN5^member RAS oncogene family	GO:0005622^cellular_component^intracellular`GO:0005886^cellular_component^plasma membrane`GO:0005525^molecular_function^GTP binding`GO:0015031^biological_process^protein transport`GO:0007264^biological_process^small GTPase mediated signal transduction	.	GO:0000166,GO:0001882,GO:0001883,GO:0003674,GO:0005488,GO:0005525,GO:0005575,GO:0005622,GO:0005886,GO:0006810,GO:0007165,GO:0007264,GO:0008104,GO:0008150,GO:0015031,GO:0016020,GO:0017076,GO:0019001,GO:0032549,GO:0032550,GO:0032553,GO:0032555,GO:0032561,GO:0033036,GO:0035556,GO:0035639,GO:0036094,GO:0043167,GO:0043168,GO:0044464,GO:0045184,GO:0050789,GO:0050794,GO:0051179,GO:0051234,GO:0065007,GO:…
BM332841	F532	4	ambient	12	2.41798	1.0179	0.281957	N.S.	.	.	.	.	.	.	#N/A
BM333065	F635	4	ambient	12	2.35654	1.23555	0.563372	N.S.	SRS1_ORYSJ^SRS1_ORYSJ^Q:553-167,H:1-129^79.845%ID^E:3.62e-35^RecName: Full=Salt stress root protein RS1;^Eukaryota; Viridiplantae; Streptophyta; Embryophyta; Tracheophyta; Spermatophyta; Magnoliophyta; Liliopsida; Poales; Poaceae; BOP clade; Oryzoideae; Oryzeae; Oryzinae; Oryza	SRS1_ORYSJ^SRS1_ORYSJ^Q:1-129,H:1-129^79.845%ID^E:1.3e-61^RecName: Full=Salt stress root protein RS1;^Eukaryota; Viridiplantae; Streptophyta; Embryophyta; Tracheophyta; Spermatophyta; Magnoliophyta; Liliopsida; Poales; Poaceae; BOP clade; Oryzoideae; Oryzeae; Oryzinae; Oryza	PF05558.9^DREPP^DREPP plasma membrane polypeptide^3-172^E:5.8e-58	ENOG410YIYH^salt stress root protein	GO:0046658^cellular_component^anchored component of plasma membrane`GO:0051716^biological_process^cellular response to stimulus	GO:0051716^biological_process^cellular response to stimulus`GO:0046658^cellular_component^anchored component of plasma membrane	GO:0005575,GO:0008150,GO:0009987,GO:0031224,GO:0031225,GO:0031226,GO:0044425,GO:0044459,GO:0044464,GO:0046658,GO:0050896,GO:0051716
BM333646	F635	4	heated	12	2.37727	1.42023	0.0618648	N.S.	GCSP_PEA^GCSP_PEA^Q:197-12,H:986-1047^83.871%ID^E:1.01e-31^RecName: Full=Glycine dehydrogenase (decarboxylating), mitochondrial;^Eukaryota; Viridiplantae; Streptophyta; Embryophyta; Tracheophyta; Spermatophyta; Magnoliophyta; eudicotyledons; Gunneridae; Pentapetalae; rosids; fabids; Fabales; Fabaceae; Papilionoideae; Fabeae; Pisum	GCSP_PEA^GCSP_PEA^Q:63-124,H:986-1047^83.871%ID^E:9.1e-32^RecName: Full=Glycine dehydrogenase (decarboxylating), mitochondrial;^Eukaryota; Viridiplantae; Streptophyta; Embryophyta; Tracheophyta; Spermatophyta; Magnoliophyta; eudicotyledons; Gunneridae; Pentapetalae; rosids; fabids; Fabales; Fabaceae; Papilionoideae; Fabeae; Pisum	.	.	GO:0005960^cellular_component^glycine cleavage complex`GO:0005739^cellular_component^mitochondrion`GO:0004375^molecular_function^glycine dehydrogenase (decarboxylating) activity`GO:0006546^biological_process^glycine catabolic process	.	GO:0003674,GO:0003824,GO:0004375,GO:0005575,GO:0005739,GO:0005960,GO:0006082,GO:0006520,GO:0006544,GO:0006546,GO:0006807,GO:0008150,GO:0008152,GO:0009056,GO:0009063,GO:0009069,GO:0009071,GO:0009987,GO:0016054,GO:0016491,GO:0016638,GO:0016642,GO:0019752,GO:0032991,GO:0043226,GO:0043227,GO:0043229,GO:0043231,GO:0043234,GO:0043436,GO:0044237,GO:0044238,GO:0044248,GO:0044281,GO:0044282,GO:0044424,GO:…
BM334344	F635	18	ambient	12	2.86139	-0.754284	0.0231137	N.S.	RK15_ARATH^RK15_ARATH^Q:473-159,H:154-258^69.524%ID^E:5.84e-46^RecName: Full=50S ribosomal protein L15, chloroplastic;^Eukaryota; Viridiplantae; Streptophyta; Embryophyta; Tracheophyta; Spermatophyta; Magnoliophyta; eudicotyledons; Gunneridae; Pentapetalae; rosids; malvids; Brassicales; Brassicaceae; Camelineae; Arabidopsis	RK15_PEA^RK15_PEA^Q:1-118,H:137-254^67.797%ID^E:4.93e-48^RecName: Full=50S ribosomal protein L15, chloroplastic;^Eukaryota; Viridiplantae; Streptophyta; Embryophyta; Tracheophyta; Spermatophyta; Magnoliophyta; eudicotyledons; Gunneridae; Pentapetalae; rosids; fabids; Fabales; Fabaceae; Papilionoideae; Fabeae; Pisum	PF00828.16^Ribosomal_L27A^Ribosomal proteins 50S-L15, 50S-L18e, 60S-L27A^6-83^E:5.8e-13	.	GO:0009507^cellular_component^chloroplast`GO:0015934^cellular_component^large ribosomal subunit`GO:0003735^molecular_function^structural constituent of ribosome`GO:0006412^biological_process^translation	.	GO:0003674,GO:0003735,GO:0005198,GO:0005575,GO:0006412,GO:0008150,GO:0008152,GO:0009058,GO:0009059,GO:0009507,GO:0009536,GO:0009987,GO:0015934,GO:0019538,GO:0030529,GO:0032991,GO:0034645,GO:0043170,GO:0043226,GO:0043227,GO:0043229,GO:0043231,GO:0044237,GO:0044238,GO:0044249,GO:0044260,GO:0044267,GO:0044391,GO:0044422,GO:0044424,GO:0044444,GO:0044446,GO:0044464,GO:0071704,GO:1901576
BM334501	F635	4	ambient	13	2.31649	-1.61705	0.697449	N.S.	ZTP29_ARATH^ZTP29_ARATH^Q:666-427,H:197-276^82.5%ID^E:6.45e-37^RecName: Full=Zinc transporter ZTP29;^Eukaryota; Viridiplantae; Streptophyta; Embryophyta; Tracheophyta; Spermatophyta; Magnoliophyta; eudicotyledons; Gunneridae; Pentapetalae; rosids; malvids; Brassicales; Brassicaceae; Camelineae; Arabidopsis	.	.	COG0428^zinc transporter	GO:0005789^cellular_component^endoplasmic reticulum membrane`GO:0016021^cellular_component^integral component of membrane`GO:0016020^cellular_component^membrane`GO:0005385^molecular_function^zinc ion transmembrane transporter activity`GO:0071577^biological_process^zinc II ion transmembrane transport	.	GO:0000041,GO:0003674,GO:0005215,GO:0005385,GO:0005575,GO:0005789,GO:0006810,GO:0006811,GO:0006812,GO:0006829,GO:0008150,GO:0008324,GO:0009987,GO:0015075,GO:0016020,GO:0016021,GO:0022857,GO:0022890,GO:0022891,GO:0022892,GO:0030001,GO:0031090,GO:0031224,GO:0034220,GO:0044422,GO:0044424,GO:0044425,GO:0044432,GO:0044444,GO:0044446,GO:0044464,GO:0044699,GO:0044763,GO:0044765,GO:0046873,GO:0046915,GO:…
BM334617	F532	4	ambient	12	2.40658	0.860911	0.813315	N.S.	.	.	.	.	.	.	#N/A
BM334664	F635	4	ambient	13	2.31287	-1.66783	0.780834	N.S.	HMA6_ARATH^HMA6_ARATH^Q:551-315,H:147-225^54.43%ID^E:6.89e-21^RecName: Full=Copper-transporting ATPase PAA1, chloroplastic;^Eukaryota; Viridiplantae; Streptophyta; Embryophyta; Tracheophyta; Spermatophyta; Magnoliophyta; eudicotyledons; Gunneridae; Pentapetalae; rosids; malvids; Brassicales; Brassicaceae; Camelineae; Arabidopsis	HMA6_ARATH^HMA6_ARATH^Q:21-99,H:147-225^54.43%ID^E:1.03e-21^RecName: Full=Copper-transporting ATPase PAA1, chloroplastic;^Eukaryota; Viridiplantae; Streptophyta; Embryophyta; Tracheophyta; Spermatophyta; Magnoliophyta; eudicotyledons; Gunneridae; Pentapetalae; rosids; malvids; Brassicales; Brassicaceae; Camelineae; Arabidopsis	PF00403.23^HMA^Heavy-metal-associated domain^26-72^E:7.6e-11	COG2217^p-type ATPase	GO:0009507^cellular_component^chloroplast`GO:0009941^cellular_component^chloroplast envelope`GO:0031969^cellular_component^chloroplast membrane`GO:0009570^cellular_component^chloroplast stroma`GO:0005887^cellular_component^integral component of plasma membrane`GO:0009536^cellular_component^plastid`GO:0005524^molecular_function^ATP binding`GO:0016531^molecular_function^copper chaperone activity`GO…	GO:0046872^molecular_function^metal ion binding`GO:0030001^biological_process^metal ion transport	GO:0000041,GO:0000166,GO:0001882,GO:0001883,GO:0003674,GO:0003824,GO:0005215,GO:0005375,GO:0005488,GO:0005507,GO:0005524,GO:0005575,GO:0005887,GO:0006091,GO:0006810,GO:0006811,GO:0006812,GO:0006825,GO:0008150,GO:0008152,GO:0008324,GO:0009507,GO:0009526,GO:0009532,GO:0009536,GO:0009570,GO:0009767,GO:0009941,GO:0009987,GO:0015075,GO:0015399,GO:0015405,GO:0015662,GO:0016020,GO:0016021,GO:0016462,GO:…
BM335971	F635	18	ambient	13	2.11974	0.500014	0.438707	N.S.	HGD_ORYSJ^HGD_ORYSJ^Q:625-293,H:346-456^93.694%ID^E:7.26e-67^RecName: Full=Homogentisate 1,2-dioxygenase;^Eukaryota; Viridiplantae; Streptophyta; Embryophyta; Tracheophyta; Spermatophyta; Magnoliophyta; Liliopsida; Poales; Poaceae; BOP clade; Oryzoideae; Oryzeae; Oryzinae; Oryza	HGD_ORYSJ^HGD_ORYSJ^Q:1-111,H:346-456^93.694%ID^E:2.17e-68^RecName: Full=Homogentisate 1,2-dioxygenase;^Eukaryota; Viridiplantae; Streptophyta; Embryophyta; Tracheophyta; Spermatophyta; Magnoliophyta; Liliopsida; Poales; Poaceae; BOP clade; Oryzoideae; Oryzeae; Oryzinae; Oryza	PF04209.10^HgmA^homogentisate 1,2-dioxygenase^1-110^E:4.8e-47	COG3508^homogentisate 1,2-dioxygenase activity	GO:0005829^cellular_component^cytosol`GO:0004411^molecular_function^homogentisate 1,2-dioxygenase activity`GO:0046872^molecular_function^metal ion binding`GO:0015996^biological_process^chlorophyll catabolic process`GO:0006635^biological_process^fatty acid beta-oxidation`GO:1902000^biological_process^homogentisate catabolic process`GO:0006559^biological_process^L-phenylalanine catabolic process`GO…	GO:0004411^molecular_function^homogentisate 1,2-dioxygenase activity`GO:0006559^biological_process^L-phenylalanine catabolic process`GO:0006570^biological_process^tyrosine metabolic process`GO:0055114^biological_process^oxidation-reduction process	GO:0003674,GO:0003824,GO:0004411,GO:0005488,GO:0005575,GO:0005829,GO:0006082,GO:0006520,GO:0006558,GO:0006559,GO:0006570,GO:0006572,GO:0006605,GO:0006625,GO:0006629,GO:0006631,GO:0006635,GO:0006725,GO:0006778,GO:0006787,GO:0006807,GO:0006810,GO:0006886,GO:0006996,GO:0007031,GO:0008104,GO:0008150,GO:0008152,GO:0009056,GO:0009062,GO:0009063,GO:0009072,GO:0009074,GO:0009743,GO:0009744,GO:0009746,GO:…
BM337355	F532	18	heated	13	2.44573	1.53768	0.340208	N.S.	NRPB3_ARATH^NRPB3_ARATH^Q:648-205,H:92-228^64.865%ID^E:9.17e-57^RecName: Full=DNA-directed RNA polymerases II, IV and V subunit 3;^Eukaryota; Viridiplantae; Streptophyta; Embryophyta; Tracheophyta; Spermatophyta; Magnoliophyta; eudicotyledons; Gunneridae; Pentapetalae; rosids; malvids; Brassicales; Brassicaceae; Camelineae; Arabidopsis	NRPB3_ARATH^NRPB3_ARATH^Q:1-148,H:92-228^64.865%ID^E:7.96e-58^RecName: Full=DNA-directed RNA polymerases II, IV and V subunit 3;^Eukaryota; Viridiplantae; Streptophyta; Embryophyta; Tracheophyta; Spermatophyta; Magnoliophyta; eudicotyledons; Gunneridae; Pentapetalae; rosids; malvids; Brassicales; Brassicaceae; Camelineae; Arabidopsis	PF01000.23^RNA_pol_A_bac^RNA polymerase Rpb3/RpoA insert domain^3-101^E:6.1e-18	COG0202^DNA-dependent RNA polymerase catalyzes the transcription of DNA into RNA using the four ribonucleoside triphosphates as substrates (By similarity)	GO:0005737^cellular_component^cytoplasm`GO:0005665^cellular_component^DNA-directed RNA polymerase II, core complex`GO:0000418^cellular_component^DNA-directed RNA polymerase IV complex`GO:0000419^cellular_component^DNA-directed RNA polymerase V complex`GO:0005730^cellular_component^nucleolus`GO:0005634^cellular_component^nucleus`GO:0003677^molecular_function^DNA binding`GO:0003899^molecular_functi…	GO:0003899^molecular_function^DNA-directed RNA polymerase activity`GO:0046983^molecular_function^protein dimerization activity`GO:0006351^biological_process^transcription, DNA-templated	GO:0000418,GO:0000419,GO:0000428,GO:0003674,GO:0003676,GO:0003677,GO:0003824,GO:0003899,GO:0005488,GO:0005515,GO:0005575,GO:0005634,GO:0005665,GO:0005730,GO:0005737,GO:0006139,GO:0006351,GO:0006366,GO:0006725,GO:0006807,GO:0008150,GO:0008152,GO:0009058,GO:0009059,GO:0009987,GO:0016070,GO:0016740,GO:0016772,GO:0016779,GO:0018130,GO:0019438,GO:0030880,GO:0032774,GO:0032991,GO:0034062,GO:0034641,GO:…
BM339638	F532	4	ambient	12	2.55578	1.26481	0.278029	N.S.	BH082_ARATH^BH082_ARATH^Q:652-380,H:152-251^47.115%ID^E:1.13e-13^RecName: Full=Transcription factor bHLH82;^Eukaryota; Viridiplantae; Streptophyta; Embryophyta; Tracheophyta; Spermatophyta; Magnoliophyta; eudicotyledons; Gunneridae; Pentapetalae; rosids; malvids; Brassicales; Brassicaceae; Camelineae; Arabidopsis	BH066_ARATH^BH066_ARATH^Q:5-95,H:191-283^52.632%ID^E:7.16e-20^RecName: Full=Transcription factor bHLH66;^Eukaryota; Viridiplantae; Streptophyta; Embryophyta; Tracheophyta; Spermatophyta; Magnoliophyta; eudicotyledons; Gunneridae; Pentapetalae; rosids; malvids; Brassicales; Brassicaceae; Camelineae; Arabidopsis	.	ENOG4111MVP^Transcription factor	GO:0005634^cellular_component^nucleus`GO:0001046^molecular_function^core promoter sequence-specific DNA binding`GO:0003700^molecular_function^transcription factor activity, sequence-specific DNA binding`GO:0001228^molecular_function^transcriptional activator activity, RNA polymerase II transcription regulatory region sequence-specific binding`GO:0045944^biological_process^positive regulation of t…	.	GO:0000975,GO:0000976,GO:0000981,GO:0001046,GO:0001047,GO:0001067,GO:0001071,GO:0001228,GO:0003674,GO:0003676,GO:0003677,GO:0003700,GO:0005488,GO:0005575,GO:0005634,GO:0006139,GO:0006351,GO:0006355,GO:0006357,GO:0006366,GO:0006725,GO:0006807,GO:0008150,GO:0008152,GO:0009058,GO:0009059,GO:0009889,GO:0009891,GO:0009893,GO:0009987,GO:0010053,GO:0010468,GO:0010556,GO:0010557,GO:0010604,GO:0010628,GO:…
BM339715	F532	4	ambient	13	2.63534	0.488004	0.302213	N.S.	HMT3_MAIZE^HMT3_MAIZE^Q:554-384,H:282-338^100%ID^E:1.73e-33^RecName: Full=Homocysteine S-methyltransferase 3;^Eukaryota; Viridiplantae; Streptophyta; Embryophyta; Tracheophyta; Spermatophyta; Magnoliophyta; Liliopsida; Poales; Poaceae; PACMAD clade; Panicoideae; Andropogonodae; Andropogoneae; Tripsacinae; Zea	.	.	COG2040^Homocysteine s-methyltransferase	GO:0046872^molecular_function^metal ion binding`GO:0008168^molecular_function^methyltransferase activity`GO:0009086^biological_process^methionine biosynthetic process	.	GO:0000096,GO:0000097,GO:0003674,GO:0003824,GO:0005488,GO:0006082,GO:0006520,GO:0006555,GO:0006790,GO:0006807,GO:0008150,GO:0008152,GO:0008168,GO:0008652,GO:0009058,GO:0009066,GO:0009067,GO:0009086,GO:0009987,GO:0016053,GO:0016740,GO:0016741,GO:0019752,GO:0043167,GO:0043169,GO:0043436,GO:0044237,GO:0044238,GO:0044249,GO:0044272,GO:0044281,GO:0044283,GO:0044699,GO:0044710,GO:0044711,GO:0044763,GO:…
BM339964	F635	4	ambient	12	2.12688	-1.2865	0.718801	N.S.	BZP17_ARATH^BZP17_ARATH^Q:561-130,H:581-718^52.703%ID^E:6.74e-26^RecName: Full=bZIP transcription factor 17 {ECO:0000303|PubMed:11906833};^Eukaryota; Viridiplantae; Streptophyta; Embryophyta; Tracheophyta; Spermatophyta; Magnoliophyta; eudicotyledons; Gunneridae; Pentapetalae; rosids; malvids; Brassicales; Brassicaceae; Camelineae; Arabidopsis	.	.	ENOG410XUDS^Transcription factor	GO:0005783^cellular_component^endoplasmic reticulum`GO:0005789^cellular_component^endoplasmic reticulum membrane`GO:0000139^cellular_component^Golgi membrane`GO:0016021^cellular_component^integral component of membrane`GO:0005634^cellular_component^nucleus`GO:0043565^molecular_function^sequence-specific DNA binding`GO:0003700^molecular_function^transcription factor activity, sequence-specific DNA…	.	GO:0000139,GO:0001071,GO:0003674,GO:0003676,GO:0003677,GO:0003700,GO:0005488,GO:0005575,GO:0005634,GO:0005783,GO:0005789,GO:0006139,GO:0006351,GO:0006355,GO:0006725,GO:0006807,GO:0006950,GO:0006970,GO:0006972,GO:0008150,GO:0008152,GO:0009058,GO:0009059,GO:0009628,GO:0009651,GO:0009889,GO:0009891,GO:0009893,GO:0009987,GO:0010468,GO:0010556,GO:0010557,GO:0010604,GO:0010628,GO:0016020,GO:0016021,GO:…
BM340289	F532	18	heated	13	2.41862	1.25827	0.344524	N.S.	.	.	.	.	.	.	#N/A
BM340348	F532	18	ambient	13	2.33671	1.43732	0.282521	N.S.	NIPL2_ARATH^NIPL2_ARATH^Q:563-153,H:81-221^45.39%ID^E:2.64e-37^RecName: Full=NEP1-interacting protein-like 2;^Eukaryota; Viridiplantae; Streptophyta; Embryophyta; Tracheophyta; Spermatophyta; Magnoliophyta; eudicotyledons; Gunneridae; Pentapetalae; rosids; malvids; Brassicales; Brassicaceae; Camelineae; Arabidopsis	.	.	ENOG41121N2^zinc ion binding	GO:0016021^cellular_component^integral component of membrane`GO:0008270^molecular_function^zinc ion binding`GO:0006952^biological_process^defense response`GO:0010200^biological_process^response to chitin	.	GO:0003674,GO:0005488,GO:0005575,GO:0006950,GO:0006952,GO:0008150,GO:0008270,GO:0009719,GO:0010033,GO:0010200,GO:0010243,GO:0016021,GO:0031224,GO:0042221,GO:0043167,GO:0043169,GO:0044425,GO:0046872,GO:0046914,GO:0050896,GO:1901698,GO:1901700
BM340412	F635	4	ambient	12	2.41424	0.937664	0.187616	N.S.	SDAF2_ARATH^SDAF2_ARATH^Q:437-234,H:121-188^67.647%ID^E:4.66e-28^RecName: Full=Succinate dehydrogenase assembly factor 2, mitochondrial {ECO:0000305};^Eukaryota; Viridiplantae; Streptophyta; Embryophyta; Tracheophyta; Spermatophyta; Magnoliophyta; eudicotyledons; Gunneridae; Pentapetalae; rosids; malvids; Brassicales; Brassicaceae; Camelineae; Arabidopsis	.	.	COG2938^the catalytic subunit of succinate dehydrogenase (SDH). SDH is involved in complex II of the mitochondrial electron transport chain and is responsible for transferring electrons from succinate to ubiquinone (coenzyme Q). In is unclear whether it participates in the chemistry of FAD attachment (enzymatic function) or acts as a chaperone that maintains	GO:0005739^cellular_component^mitochondrion	.	GO:0005575,GO:0005739,GO:0043226,GO:0043227,GO:0043229,GO:0043231,GO:0044424,GO:0044444,GO:0044464
BM340521	F635	18	heated	12	2.43435	-0.894397	0.00144551	N.S.	.	.	.	.	.	.	#N/A
BM341097	F532	18	heated	13	2.22139	0.974614	0.450768	N.S.	PPIB_SCHPO^PPIB_SCHPO^Q:616-449,H:105-160^58.929%ID^E:4.59e-14^RecName: Full=Peptidyl-prolyl cis-trans isomerase B;^Eukaryota; Fungi; Dikarya; Ascomycota; Taphrinomycotina; Schizosaccharomycetes; Schizosaccharomycetales; Schizosaccharomycetaceae; Schizosaccharomyces	.	.	.	GO:0005783^cellular_component^endoplasmic reticulum`GO:0005788^cellular_component^endoplasmic reticulum lumen`GO:0005794^cellular_component^Golgi apparatus`GO:0042277^molecular_function^peptide binding`GO:0003755^molecular_function^peptidyl-prolyl cis-trans isomerase activity`GO:0006457^biological_process^protein folding	.	GO:0003674,GO:0003755,GO:0003824,GO:0005488,GO:0005575,GO:0005783,GO:0005788,GO:0005794,GO:0006457,GO:0008150,GO:0008152,GO:0009987,GO:0016853,GO:0016859,GO:0019538,GO:0031974,GO:0033218,GO:0042277,GO:0043170,GO:0043226,GO:0043227,GO:0043229,GO:0043231,GO:0043233,GO:0044237,GO:0044238,GO:0044260,GO:0044267,GO:0044422,GO:0044424,GO:0044432,GO:0044444,GO:0044446,GO:0044464,GO:0070013,GO:0071704
BM341531	F532	18	ambient	12	2.52431	-0.888702	0.0215066	N.S.	Y5486_ARATH^Y5486_ARATH^Q:460-323,H:75-120^89.13%ID^E:1.46e-21^RecName: Full=Uncharacterized protein At5g64816;^Eukaryota; Viridiplantae; Streptophyta; Embryophyta; Tracheophyta; Spermatophyta; Magnoliophyta; eudicotyledons; Gunneridae; Pentapetalae; rosids; malvids; Brassicales; Brassicaceae; Camelineae; Arabidopsis	.	.	ENOG4112CWT^NA	.	.	#N/A
BM347533	F635	4	ambient	12	2.37432	0.733797	0.611974	N.S.	NDUS6_ARATH^NDUS6_ARATH^Q:455-177,H:17-110^66.316%ID^E:1.24e-36^RecName: Full=NADH dehydrogenase [ubiquinone] iron-sulfur protein 6, mitochondrial;^Eukaryota; Viridiplantae; Streptophyta; Embryophyta; Tracheophyta; Spermatophyta; Magnoliophyta; eudicotyledons; Gunneridae; Pentapetalae; rosids; malvids; Brassicales; Brassicaceae; Camelineae; Arabidopsis	.	.	.	.	.	#N/A
BM347924	F635	4	heated	12	2.03691	-0.89397	0.746858	N.S.	XB35_ORYSJ^XB35_ORYSJ^Q:682-266,H:331-479^72.483%ID^E:9.99e-62^RecName: Full=Probable E3 ubiquitin-protein ligase XBOS35;^Eukaryota; Viridiplantae; Streptophyta; Embryophyta; Tracheophyta; Spermatophyta; Magnoliophyta; Liliopsida; Poales; Poaceae; BOP clade; Oryzoideae; Oryzeae; Oryzinae; Oryza	.	.	.	.	.	#N/A
BM348103	F635	4	heated	12	2.09278	-1.31356	0.15514	N.S.	MFDX2_ARATH^MFDX2_ARATH^Q:498-280,H:125-197^79.452%ID^E:3.15e-35^RecName: Full=Adrenodoxin-like protein 2, mitochondrial {ECO:0000303|PubMed:12714594};^Eukaryota; Viridiplantae; Streptophyta; Embryophyta; Tracheophyta; Spermatophyta; Magnoliophyta; eudicotyledons; Gunneridae; Pentapetalae; rosids; malvids; Brassicales; Brassicaceae; Camelineae; Arabidopsis	.	.	COG0633^Ferredoxin	GO:0005739^cellular_component^mitochondrion`GO:0051537^molecular_function^2 iron, 2 sulfur cluster binding`GO:0009055^molecular_function^electron carrier activity`GO:0046872^molecular_function^metal ion binding`GO:0055114^biological_process^oxidation-reduction process	.	GO:0003674,GO:0005488,GO:0005575,GO:0005739,GO:0008150,GO:0008152,GO:0009055,GO:0043167,GO:0043169,GO:0043226,GO:0043227,GO:0043229,GO:0043231,GO:0044424,GO:0044444,GO:0044464,GO:0044699,GO:0044710,GO:0046872,GO:0051536,GO:0051537,GO:0051540,GO:0055114
BM348293	F532	4	ambient	12	2.39756	1.01189	0.912473	N.S.	LTI6A_ORYSJ^LTI6A_ORYSJ^Q:415-248,H:1-56^89.286%ID^E:4.44e-18^RecName: Full=Hydrophobic protein LTI6A;^Eukaryota; Viridiplantae; Streptophyta; Embryophyta; Tracheophyta; Spermatophyta; Magnoliophyta; Liliopsida; Poales; Poaceae; BOP clade; Oryzoideae; Oryzeae; Oryzinae; Oryza	.	.	COG0401^hydrophobic protein	GO:0016021^cellular_component^integral component of membrane`GO:0005886^cellular_component^plasma membrane`GO:0009737^biological_process^response to abscisic acid`GO:0009409^biological_process^response to cold`GO:0009651^biological_process^response to salt stress`GO:0009414^biological_process^response to water deprivation	.	GO:0001101,GO:0005575,GO:0005886,GO:0006950,GO:0006970,GO:0008150,GO:0009266,GO:0009409,GO:0009414,GO:0009415,GO:0009628,GO:0009651,GO:0009719,GO:0009725,GO:0009737,GO:0010033,GO:0010035,GO:0016020,GO:0016021,GO:0031224,GO:0033993,GO:0042221,GO:0044425,GO:0044464,GO:0050896,GO:0097305,GO:1901700
BM348357	F532	18	ambient	13	2.46316	1.88702	0.0825901	N.S.	.	.	.	.	.	.	#N/A
BM349174	F635	4	ambient	13	2.61221	-0.668939	0.870705	N.S.	NCPR_CATRO^NCPR_CATRO^Q:754-281,H:557-714^81.013%ID^E:1.91e-87^RecName: Full=NADPH--cytochrome P450 reductase {ECO:0000255|HAMAP-Rule:MF_03212};^Eukaryota; Viridiplantae; Streptophyta; Embryophyta; Tracheophyta; Spermatophyta; Magnoliophyta; eudicotyledons; Gunneridae; Pentapetalae; asterids; lamiids; Gentianales; Apocynaceae; Rauvolfioideae; Vinceae; Catharanthinae; Catharanthus	NCPR_CATRO^NCPR_CATRO^Q:1-158,H:557-714^81.013%ID^E:5.14e-89^RecName: Full=NADPH--cytochrome P450 reductase {ECO:0000255|HAMAP-Rule:MF_03212};^Eukaryota; Viridiplantae; Streptophyta; Embryophyta; Tracheophyta; Spermatophyta; Magnoliophyta; eudicotyledons; Gunneridae; Pentapetalae; asterids; lamiids; Gentianales; Apocynaceae; Rauvolfioideae; Vinceae; Catharanthinae; Catharanthus	PF00175.18^NAD_binding_1^Oxidoreductase NAD-binding domain^12-122^E:2.3e-18	.	GO:0005789^cellular_component^endoplasmic reticulum membrane`GO:0010181^molecular_function^FMN binding`GO:0005506^molecular_function^iron ion binding`GO:0003958^molecular_function^NADPH-hemoprotein reductase activity	GO:0016491^molecular_function^oxidoreductase activity`GO:0055114^biological_process^oxidation-reduction process	GO:0000166,GO:0003674,GO:0003824,GO:0003958,GO:0005488,GO:0005506,GO:0005575,GO:0005789,GO:0008150,GO:0008152,GO:0010181,GO:0016020,GO:0016491,GO:0016651,GO:0016653,GO:0031090,GO:0032553,GO:0036094,GO:0043167,GO:0043168,GO:0043169,GO:0044422,GO:0044424,GO:0044425,GO:0044432,GO:0044444,GO:0044446,GO:0044464,GO:0044699,GO:0044710,GO:0046872,GO:0046914,GO:0048037,GO:0050662,GO:0055114,GO:0097159,GO:…
BM349716	F635	4	ambient	12	2.10627	-0.117378	0.966688	N.S.	TBP2_MAIZE^TBP2_MAIZE^Q:730-356,H:76-200^100%ID^E:4.04e-84^RecName: Full=TATA-box-binding protein 2;^Eukaryota; Viridiplantae; Streptophyta; Embryophyta; Tracheophyta; Spermatophyta; Magnoliophyta; Liliopsida; Poales; Poaceae; PACMAD clade; Panicoideae; Andropogonodae; Andropogoneae; Tripsacinae; Zea`TBP2_MAIZE^TBP2_MAIZE^Q:613-404,H:25-93^35.714%ID^E:4.87e-06^RecName: Full=TATA-box-binding prote…	TBP2_MAIZE^TBP2_MAIZE^Q:1-125,H:76-200^100%ID^E:4.14e-86^RecName: Full=TATA-box-binding protein 2;^Eukaryota; Viridiplantae; Streptophyta; Embryophyta; Tracheophyta; Spermatophyta; Magnoliophyta; Liliopsida; Poales; Poaceae; PACMAD clade; Panicoideae; Andropogonodae; Andropogoneae; Tripsacinae; Zea`TBP2_MAIZE^TBP2_MAIZE^Q:40-109,H:25-93^35.714%ID^E:3.91e-07^RecName: Full=TATA-box-binding protein …	PF00352.18^TBP^Transcription factor TFIID (or TATA-binding protein, TBP)^1-28^E:2.2e-07`PF00352.18^TBP^Transcription factor TFIID (or TATA-binding protein, TBP)^37-120^E:1.1e-33	COG2101^General factor that plays a role in the activation of archaeal genes transcribed by RNA polymerase. Binds specifically to the TATA box promoter element which lies close to the position of transcription initiation (By similarity)	GO:0005634^cellular_component^nucleus`GO:0003677^molecular_function^DNA binding`GO:0006352^biological_process^DNA-templated transcription, initiation	GO:0003677^molecular_function^DNA binding`GO:0006352^biological_process^DNA-templated transcription, initiation	GO:0003674,GO:0003676,GO:0003677,GO:0005488,GO:0005575,GO:0005634,GO:0006139,GO:0006352,GO:0006725,GO:0006807,GO:0008150,GO:0008152,GO:0009058,GO:0009059,GO:0009987,GO:0016070,GO:0018130,GO:0019438,GO:0032774,GO:0034641,GO:0034654,GO:0043170,GO:0043226,GO:0043227,GO:0043229,GO:0043231,GO:0044237,GO:0044238,GO:0044249,GO:0044260,GO:0044271,GO:0044424,GO:0044464,GO:0046483,GO:0071704,GO:0090304,GO:…
BM350051	F635	4	heated	12	2.49224	0.979979	0.810999	N.S.	ERGI1_DANRE^ERGI1_DANRE^Q:633-457,H:222-280^49.153%ID^E:3.46e-11^RecName: Full=Endoplasmic reticulum-Golgi intermediate compartment protein 1;^Eukaryota; Metazoa; Chordata; Craniata; Vertebrata; Euteleostomi; Actinopterygii; Neopterygii; Teleostei; Ostariophysi; Cypriniformes; Cyprinidae; Danio	.	.	ENOG410XP7X^Endoplasmic reticulumgolgi intermediate compartment protein	GO:0005789^cellular_component^endoplasmic reticulum membrane`GO:0033116^cellular_component^endoplasmic reticulum-Golgi intermediate compartment membrane`GO:0000139^cellular_component^Golgi membrane`GO:0016021^cellular_component^integral component of membrane`GO:0016192^biological_process^vesicle-mediated transport	.	GO:0000139,GO:0005575,GO:0005789,GO:0006810,GO:0008150,GO:0016020,GO:0016021,GO:0016192,GO:0031090,GO:0031224,GO:0033116,GO:0044422,GO:0044424,GO:0044425,GO:0044431,GO:0044432,GO:0044444,GO:0044446,GO:0044464,GO:0051179,GO:0051234,GO:0098588,GO:0098589
BM350244	F532	18	ambient	13	2.35195	0.572613	0.780654	N.S.	2A5N_ARATH^2A5N_ARATH^Q:608-186,H:170-316^74.15%ID^E:4.82e-69^RecName: Full=Serine/threonine protein phosphatase 2A 59 kDa regulatory subunit B' eta isoform;^Eukaryota; Viridiplantae; Streptophyta; Embryophyta; Tracheophyta; Spermatophyta; Magnoliophyta; eudicotyledons; Gunneridae; Pentapetalae; rosids; malvids; Brassicales; Brassicaceae; Camelineae; Arabidopsis	2A5N_ARATH^2A5N_ARATH^Q:1-141,H:170-316^74.15%ID^E:4.34e-69^RecName: Full=Serine/threonine protein phosphatase 2A 59 kDa regulatory subunit B' eta isoform;^Eukaryota; Viridiplantae; Streptophyta; Embryophyta; Tracheophyta; Spermatophyta; Magnoliophyta; eudicotyledons; Gunneridae; Pentapetalae; rosids; malvids; Brassicales; Brassicaceae; Camelineae; Arabidopsis	PF01603.17^B56^Protein phosphatase 2A regulatory B subunit (B56 family)^6-141^E:1.8e-58	.	GO:0000159^cellular_component^protein phosphatase type 2A complex`GO:0008601^molecular_function^protein phosphatase type 2A regulator activity`GO:0007165^biological_process^signal transduction	GO:0008601^molecular_function^protein phosphatase type 2A regulator activity`GO:0007165^biological_process^signal transduction`GO:0000159^cellular_component^protein phosphatase type 2A complex	GO:0000159,GO:0003674,GO:0005575,GO:0007165,GO:0008150,GO:0008287,GO:0008601,GO:0019208,GO:0019888,GO:0030234,GO:0032991,GO:0043234,GO:0044424,GO:0044464,GO:0050789,GO:0050794,GO:0065007,GO:1902494,GO:1903293
BM351250	F532	18	heated	12	2.63428	0.546052	0.126403	N.S.	DER12_MAIZE^DER12_MAIZE^Q:284-571,H:148-243^100%ID^E:7.55e-93^RecName: Full=Derlin-1.2;^Eukaryota; Viridiplantae; Streptophyta; Embryophyta; Tracheophyta; Spermatophyta; Magnoliophyta; Liliopsida; Poales; Poaceae; PACMAD clade; Panicoideae; Andropogonodae; Andropogoneae; Tripsacinae; Zea`DER12_MAIZE^DER12_MAIZE^Q:42-299,H:67-152^94.186%ID^E:7.55e-93^RecName: Full=Derlin-1.2;^Eukaryota; Viridiplan…	.	.	COG5291^Derlin 1	GO:0005789^cellular_component^endoplasmic reticulum membrane`GO:0016021^cellular_component^integral component of membrane	.	GO:0005575,GO:0005789,GO:0016020,GO:0016021,GO:0031090,GO:0031224,GO:0044422,GO:0044424,GO:0044425,GO:0044432,GO:0044444,GO:0044446,GO:0044464,GO:0098588,GO:0098589
BM351360	F635	18	heated	12	2.42228	-0.957861	0.0436202	N.S.	CRI4_MAIZE^CRI4_MAIZE^Q:483-319,H:847-901^100%ID^E:1.45e-27^RecName: Full=Putative receptor protein kinase CRINKLY4;^Eukaryota; Viridiplantae; Streptophyta; Embryophyta; Tracheophyta; Spermatophyta; Magnoliophyta; Liliopsida; Poales; Poaceae; PACMAD clade; Panicoideae; Andropogonodae; Andropogoneae; Tripsacinae; Zea	.	.	COG0515^Serine Threonine protein kinase	GO:0009986^cellular_component^cell surface`GO:0030139^cellular_component^endocytic vesicle`GO:0016021^cellular_component^integral component of membrane`GO:0032585^cellular_component^multivesicular body membrane`GO:0005886^cellular_component^plasma membrane`GO:0005524^molecular_function^ATP binding`GO:0042803^molecular_function^protein homodimerization activity`GO:0004674^molecular_function^protei…	.	GO:0000166,GO:0000280,GO:0000911,GO:0001101,GO:0001882,GO:0001883,GO:0003006,GO:0003674,GO:0003824,GO:0004672,GO:0004674,GO:0004871,GO:0004872,GO:0004888,GO:0005488,GO:0005515,GO:0005524,GO:0005575,GO:0005886,GO:0006464,GO:0006950,GO:0006996,GO:0006997,GO:0007000,GO:0007165,GO:0008150,GO:0008152,GO:0008356,GO:0009266,GO:0009314,GO:0009409,GO:0009416,GO:0009628,GO:0009639,GO:0009640,GO:0009719,GO:…
BM378254	F635	4	heated	13	2.45071	-0.189822	0.308264	N.S.	SPL9_ORYSJ^SPL9_ORYSJ^Q:134-328,H:771-835^66.154%ID^E:3.71e-09^RecName: Full=Squamosa promoter-binding-like protein 9;^Eukaryota; Viridiplantae; Streptophyta; Embryophyta; Tracheophyta; Spermatophyta; Magnoliophyta; Liliopsida; Poales; Poaceae; BOP clade; Oryzoideae; Oryzeae; Oryzinae; Oryza	.	.	ENOG4111YFE^Squamosa promoter-binding-like protein	GO:0005634^cellular_component^nucleus`GO:0003677^molecular_function^DNA binding`GO:0046872^molecular_function^metal ion binding`GO:0006355^biological_process^regulation of transcription, DNA-templated`GO:0006351^biological_process^transcription, DNA-templated	.	GO:0003674,GO:0003676,GO:0003677,GO:0005488,GO:0005575,GO:0005634,GO:0006139,GO:0006351,GO:0006355,GO:0006725,GO:0006807,GO:0008150,GO:0008152,GO:0009058,GO:0009059,GO:0009889,GO:0009987,GO:0010468,GO:0010556,GO:0016070,GO:0018130,GO:0019219,GO:0019222,GO:0019438,GO:0031323,GO:0031326,GO:0032774,GO:0034641,GO:0034645,GO:0034654,GO:0043167,GO:0043169,GO:0043170,GO:0043226,GO:0043227,GO:0043229,GO:…
BM382117	F635	18	heated	13	2.32577	2.01784	0.078883	N.S.	IAA13_ORYSJ^IAA13_ORYSJ^Q:513-331,H:176-236^80.328%ID^E:1.91e-28^RecName: Full=Auxin-responsive protein IAA13;^Eukaryota; Viridiplantae; Streptophyta; Embryophyta; Tracheophyta; Spermatophyta; Magnoliophyta; Liliopsida; Poales; Poaceae; BOP clade; Oryzoideae; Oryzeae; Oryzinae; Oryza	.	.	ENOG41108GQ^Aux IAA proteins are short-lived transcriptional factors that function as repressors of early auxin response genes at low auxin concentrations (By similarity)	GO:0005634^cellular_component^nucleus`GO:0009734^biological_process^auxin-activated signaling pathway`GO:0006355^biological_process^regulation of transcription, DNA-templated`GO:0006351^biological_process^transcription, DNA-templated	.	GO:0005575,GO:0005634,GO:0006139,GO:0006351,GO:0006355,GO:0006725,GO:0006807,GO:0007165,GO:0008150,GO:0008152,GO:0009058,GO:0009059,GO:0009734,GO:0009755,GO:0009889,GO:0009987,GO:0010468,GO:0010556,GO:0016070,GO:0018130,GO:0019219,GO:0019222,GO:0019438,GO:0031323,GO:0031326,GO:0032774,GO:0034641,GO:0034645,GO:0034654,GO:0043170,GO:0043226,GO:0043227,GO:0043229,GO:0043231,GO:0044237,GO:0044238,GO:…
BM382140	F532	18	heated	13	2.26041	1.17832	0.434115	N.S.	PSAH_MAIZE^PSAH_MAIZE^Q:534-274,H:38-124^100%ID^E:8.23e-42^RecName: Full=Photosystem I reaction center subunit VI, chloroplastic;^Eukaryota; Viridiplantae; Streptophyta; Embryophyta; Tracheophyta; Spermatophyta; Magnoliophyta; Liliopsida; Poales; Poaceae; PACMAD clade; Panicoideae; Andropogonodae; Andropogoneae; Tripsacinae; Zea	PSAH_MAIZE^PSAH_MAIZE^Q:1-105,H:38-142^100%ID^E:3.42e-70^RecName: Full=Photosystem I reaction center subunit VI, chloroplastic;^Eukaryota; Viridiplantae; Streptophyta; Embryophyta; Tracheophyta; Spermatophyta; Magnoliophyta; Liliopsida; Poales; Poaceae; PACMAD clade; Panicoideae; Andropogonodae; Andropogoneae; Tripsacinae; Zea	PF03244.11^PSI_PsaH^Photosystem I reaction centre subunit VI^4-105^E:3.1e-59	ENOG4112D30^Photosystem I reaction center subunit	GO:0009535^cellular_component^chloroplast thylakoid membrane`GO:0016021^cellular_component^integral component of membrane`GO:0009538^cellular_component^photosystem I reaction center`GO:0015979^biological_process^photosynthesis	GO:0015979^biological_process^photosynthesis`GO:0009522^cellular_component^photosystem I`GO:0009538^cellular_component^photosystem I reaction center	GO:0005575,GO:0008150,GO:0008152,GO:0009521,GO:0009522,GO:0009535,GO:0009538,GO:0009987,GO:0015979,GO:0016020,GO:0016021,GO:0031224,GO:0032991,GO:0034357,GO:0042651,GO:0043234,GO:0044237,GO:0044422,GO:0044424,GO:0044425,GO:0044434,GO:0044435,GO:0044436,GO:0044444,GO:0044446,GO:0044464,GO:0055035
CA829578	F532	4	heated	12	2.24171	-1.51216	0.639149	N.S.	RNP1_ARATH^RNP1_ARATH^Q:143-553,H:39-191^30.719%ID^E:6.83e-19^RecName: Full=Heterogeneous nuclear ribonucleoprotein 1;^Eukaryota; Viridiplantae; Streptophyta; Embryophyta; Tracheophyta; Spermatophyta; Magnoliophyta; eudicotyledons; Gunneridae; Pentapetalae; rosids; malvids; Brassicales; Brassicaceae; Camelineae; Arabidopsis`RNP1_ARATH^RNP1_ARATH^Q:314-550,H:7-85^31.646%ID^E:6.69e-07^RecName: Full…	RNP1_ARATH^RNP1_ARATH^Q:48-184,H:39-191^30.719%ID^E:1.06e-18^RecName: Full=Heterogeneous nuclear ribonucleoprotein 1;^Eukaryota; Viridiplantae; Streptophyta; Embryophyta; Tracheophyta; Spermatophyta; Magnoliophyta; eudicotyledons; Gunneridae; Pentapetalae; rosids; malvids; Brassicales; Brassicaceae; Camelineae; Arabidopsis`RNP1_ARATH^RNP1_ARATH^Q:105-183,H:7-85^31.646%ID^E:5.43e-07^RecName: Full=…	PF00076.19^RRM_1^RNA recognition motif. (a.k.a. RRM, RBD, or RNP domain)^106-167^E:6e-11	ENOG410YA8Z^Rna-binding protein	GO:0005737^cellular_component^cytoplasm`GO:0005681^cellular_component^spliceosomal complex`GO:0000166^molecular_function^nucleotide binding`GO:0003723^molecular_function^RNA binding`GO:0006397^biological_process^mRNA processing`GO:0051028^biological_process^mRNA transport`GO:0008380^biological_process^RNA splicing	GO:0003676^molecular_function^nucleic acid binding	GO:0000166,GO:0003674,GO:0003676,GO:0003723,GO:0005488,GO:0005575,GO:0005681,GO:0005737,GO:0006139,GO:0006396,GO:0006397,GO:0006725,GO:0006807,GO:0006810,GO:0008150,GO:0008152,GO:0008380,GO:0009987,GO:0015931,GO:0016070,GO:0016071,GO:0030529,GO:0032991,GO:0034641,GO:0036094,GO:0043170,GO:0044237,GO:0044238,GO:0044260,GO:0044422,GO:0044424,GO:0044428,GO:0044446,GO:0044464,GO:0046483,GO:0050657,GO:…
CA829590	F635	18	heated	13	2.23032	1.5011	0.0780866	N.S.	SEC_ARATH^SEC_ARATH^Q:131-532,H:598-731^90.299%ID^E:1.61e-79^RecName: Full=Probable UDP-N-acetylglucosamine--peptide N-acetylglucosaminyltransferase SEC;^Eukaryota; Viridiplantae; Streptophyta; Embryophyta; Tracheophyta; Spermatophyta; Magnoliophyta; eudicotyledons; Gunneridae; Pentapetalae; rosids; malvids; Brassicales; Brassicaceae; Camelineae; Arabidopsis`SEC_ARATH^SEC_ARATH^Q:1-126,H:555-596^…	SEC_ARATH^SEC_ARATH^Q:3-136,H:598-731^90.299%ID^E:2.56e-80^RecName: Full=Probable UDP-N-acetylglucosamine--peptide N-acetylglucosaminyltransferase SEC;^Eukaryota; Viridiplantae; Streptophyta; Embryophyta; Tracheophyta; Spermatophyta; Magnoliophyta; eudicotyledons; Gunneridae; Pentapetalae; rosids; malvids; Brassicales; Brassicaceae; Camelineae; Arabidopsis	PF13844.3^Glyco_transf_41^Glycosyl transferase family 41^3-136^E:3.8e-63	COG3914^protein N-acetylglucosaminyltransferase activity	GO:0016757^molecular_function^transferase activity, transferring glycosyl groups`GO:0007275^biological_process^multicellular organism development`GO:0006493^biological_process^protein O-linked glycosylation	.	GO:0003674,GO:0003824,GO:0005975,GO:0006464,GO:0006486,GO:0006493,GO:0007275,GO:0008150,GO:0008152,GO:0009987,GO:0016740,GO:0016757,GO:0019538,GO:0032501,GO:0032502,GO:0036211,GO:0043170,GO:0043412,GO:0043413,GO:0044237,GO:0044238,GO:0044260,GO:0044267,GO:0044699,GO:0044707,GO:0044710,GO:0044723,GO:0044763,GO:0044767,GO:0070085,GO:0071704
CA829613	F532	4	heated	12	2.72189	-1.42702	0.654654	N.S.	NOP56_HUMAN^NOP56_HUMAN^Q:5-529,H:118-292^59.429%ID^E:5.96e-68^RecName: Full=Nucleolar protein 56;^Eukaryota; Metazoa; Chordata; Craniata; Vertebrata; Euteleostomi; Mammalia; Eutheria; Euarchontoglires; Primates; Haplorrhini; Catarrhini; Hominidae; Homo	NOP56_HUMAN^NOP56_HUMAN^Q:2-176,H:118-292^59.429%ID^E:5.37e-68^RecName: Full=Nucleolar protein 56;^Eukaryota; Metazoa; Chordata; Craniata; Vertebrata; Euteleostomi; Mammalia; Eutheria; Euarchontoglires; Primates; Haplorrhini; Catarrhini; Hominidae; Homo	PF01798.15^Nop^snoRNA binding domain, fibrillarin^58-176^E:4.1e-31	COG1498^Nucleolar protein	GO:0031428^cellular_component^box C/D snoRNP complex`GO:0005737^cellular_component^cytoplasm`GO:0016020^cellular_component^membrane`GO:0005730^cellular_component^nucleolus`GO:0005654^cellular_component^nucleoplasm`GO:0070761^cellular_component^pre-snoRNP complex`GO:0005732^cellular_component^small nucleolar ribonucleoprotein complex`GO:0032040^cellular_component^small-subunit processome`GO:199022…	.	GO:0000154,GO:0003674,GO:0003676,GO:0003723,GO:0005488,GO:0005515,GO:0005575,GO:0005654,GO:0005730,GO:0005732,GO:0005737,GO:0006139,GO:0006364,GO:0006725,GO:0006807,GO:0008150,GO:0008152,GO:0009451,GO:0009987,GO:0016020,GO:0016070,GO:0016072,GO:0019899,GO:0030515,GO:0030529,GO:0030684,GO:0031428,GO:0032040,GO:0032991,GO:0034470,GO:0034641,GO:0034660,GO:0043170,GO:0043226,GO:0043228,GO:0043229,GO:…
CA829620	F635	18	heated	13	2.07668	1.17866	0.398407	N.S.	SKP1B_ARATH^SKP1B_ARATH^Q:112-618,H:5-171^75.148%ID^E:7.86e-64^RecName: Full=SKP1-like protein 1B;^Eukaryota; Viridiplantae; Streptophyta; Embryophyta; Tracheophyta; Spermatophyta; Magnoliophyta; eudicotyledons; Gunneridae; Pentapetalae; rosids; malvids; Brassicales; Brassicaceae; Camelineae; Arabidopsis	SKP1B_ARATH^SKP1B_ARATH^Q:38-206,H:5-171^75.148%ID^E:5.42e-81^RecName: Full=SKP1-like protein 1B;^Eukaryota; Viridiplantae; Streptophyta; Embryophyta; Tracheophyta; Spermatophyta; Magnoliophyta; eudicotyledons; Gunneridae; Pentapetalae; rosids; malvids; Brassicales; Brassicaceae; Camelineae; Arabidopsis	PF03931.12^Skp1_POZ^Skp1 family, tetramerisation domain^38-97^E:2.2e-31`PF01466.16^Skp1^Skp1 family, dimerisation domain^157-204^E:2.6e-31	COG5201^ubiquitin-dependent protein catabolic process	GO:0005634^cellular_component^nucleus`GO:0009734^biological_process^auxin-activated signaling pathway`GO:0007059^biological_process^chromosome segregation`GO:0009793^biological_process^embryo development ending in seed dormancy`GO:0009873^biological_process^ethylene-activated signaling pathway`GO:0016567^biological_process^protein ubiquitination`GO:0006511^biological_process^ubiquitin-dependent p…	GO:0006511^biological_process^ubiquitin-dependent protein catabolic process	GO:0000160,GO:0003006,GO:0005575,GO:0005634,GO:0006464,GO:0006508,GO:0006511,GO:0007059,GO:0007165,GO:0008150,GO:0008152,GO:0009056,GO:0009057,GO:0009734,GO:0009755,GO:0009790,GO:0009793,GO:0009873,GO:0009987,GO:0016032,GO:0016567,GO:0019538,GO:0019941,GO:0022414,GO:0032446,GO:0032502,GO:0035556,GO:0036211,GO:0043170,GO:0043226,GO:0043227,GO:0043229,GO:0043231,GO:0043412,GO:0043632,GO:0044237,GO:…
CA829922	F532	4	ambient	12	2.27776	0.330058	0.00606417	N.S.	SGGP_ARATH^SGGP_ARATH^Q:604-224,H:115-241^54.331%ID^E:7.16e-32^RecName: Full=Haloacid dehalogenase-like hydrolase domain-containing protein Sgpp;^Eukaryota; Viridiplantae; Streptophyta; Embryophyta; Tracheophyta; Spermatophyta; Magnoliophyta; eudicotyledons; Gunneridae; Pentapetalae; rosids; malvids; Brassicales; Brassicaceae; Camelineae; Arabidopsis	SGGP_ARATH^SGGP_ARATH^Q:1-127,H:115-241^54.331%ID^E:6.98e-45^RecName: Full=Haloacid dehalogenase-like hydrolase domain-containing protein Sgpp;^Eukaryota; Viridiplantae; Streptophyta; Embryophyta; Tracheophyta; Spermatophyta; Magnoliophyta; eudicotyledons; Gunneridae; Pentapetalae; rosids; malvids; Brassicales; Brassicaceae; Camelineae; Arabidopsis	PF13419.3^HAD_2^Haloacid dehalogenase-like hydrolase^9-92^E:3.3e-13	COG0637^HAD-superfamily hydrolase subfamily IA variant 3	GO:0005829^cellular_component^cytosol`GO:0005886^cellular_component^plasma membrane`GO:0046872^molecular_function^metal ion binding`GO:0050308^molecular_function^sugar-phosphatase activity`GO:0016311^biological_process^dephosphorylation	.	GO:0003674,GO:0003824,GO:0005488,GO:0005575,GO:0005829,GO:0005886,GO:0006793,GO:0006796,GO:0008150,GO:0008152,GO:0009987,GO:0016020,GO:0016311,GO:0016787,GO:0016788,GO:0016791,GO:0019203,GO:0042578,GO:0043167,GO:0043169,GO:0044237,GO:0044424,GO:0044444,GO:0044464,GO:0046872,GO:0050308
CA829962	F532	4	heated	13	2.78037	1.09725	0.117284	N.S.	SMD1_MOUSE^SMD1_MOUSE^Q:482-210,H:1-91^76.923%ID^E:9.41e-41^RecName: Full=Small nuclear ribonucleoprotein Sm D1;^Eukaryota; Metazoa; Chordata; Craniata; Vertebrata; Euteleostomi; Mammalia; Eutheria; Euarchontoglires; Glires; Rodentia; Sciurognathi; Muroidea; Muridae; Murinae; Mus; Mus	SMD1_DROME^SMD1_DROME^Q:1-94,H:1-94^71.277%ID^E:5.91e-42^RecName: Full=Probable small nuclear ribonucleoprotein Sm D1;^Eukaryota; Metazoa; Ecdysozoa; Arthropoda; Hexapoda; Insecta; Pterygota; Neoptera; Endopterygota; Diptera; Brachycera; Muscomorpha; Ephydroidea; Drosophilidae; Drosophila; Sophophora	PF01423.19^LSM^LSM domain^5-69^E:4.6e-19	COG1958^small nuclear ribonucleoprotein	GO:0071013^cellular_component^catalytic step 2 spliceosome`GO:0000243^cellular_component^commitment complex`GO:0005829^cellular_component^cytosol`GO:0005634^cellular_component^nucleus`GO:0034715^cellular_component^pICln-Sm protein complex`GO:0071011^cellular_component^precatalytic spliceosome`GO:0071010^cellular_component^prespliceosome`GO:0030532^cellular_component^small nuclear ribonucleoprotei…	.	GO:0000243,GO:0000245,GO:0000375,GO:0000377,GO:0000387,GO:0000398,GO:0003674,GO:0003676,GO:0003723,GO:0005488,GO:0005575,GO:0005634,GO:0005681,GO:0005682,GO:0005684,GO:0005685,GO:0005686,GO:0005687,GO:0005689,GO:0005829,GO:0006139,GO:0006396,GO:0006397,GO:0006725,GO:0006807,GO:0008150,GO:0008152,GO:0008380,GO:0009987,GO:0016043,GO:0016070,GO:0016071,GO:0022607,GO:0022618,GO:0030529,GO:0030532,GO:…
CA989083	F635	18	heated	12	2.60737	0.322844	0.735268	N.S.	H4_SOYBN^H4_SOYBN^Q:416-171,H:22-103^98.78%ID^E:2.37e-50^RecName: Full=Histone H4;^Eukaryota; Viridiplantae; Streptophyta; Embryophyta; Tracheophyta; Spermatophyta; Magnoliophyta; eudicotyledons; Gunneridae; Pentapetalae; rosids; fabids; Fabales; Fabaceae; Papilionoideae; Phaseoleae; Glycine; Soja	H4_SOYBN^H4_SOYBN^Q:14-116,H:1-103^99.029%ID^E:9.99e-66^RecName: Full=Histone H4;^Eukaryota; Viridiplantae; Streptophyta; Embryophyta; Tracheophyta; Spermatophyta; Magnoliophyta; eudicotyledons; Gunneridae; Pentapetalae; rosids; fabids; Fabales; Fabaceae; Papilionoideae; Phaseoleae; Glycine; Soja	PF15511.3^CENP-T_C^Centromere kinetochore component CENP-T histone fold^51-109^E:2.6e-08`PF02969.14^TAF^TATA box binding protein associated factor (TAF)^51-105^E:0.00021	COG2036^Core component of nucleosome. Nucleosomes wrap and compact DNA into chromatin, limiting DNA accessibility to the cellular machineries which require DNA as a template. Histones thereby play a central role in transcription regulation, DNA repair, DNA replication and chromosomal stability. DNA accessibility is regulated via a complex set of post-translational modifications of histones, also …	GO:0009507^cellular_component^chloroplast`GO:0005829^cellular_component^cytosol`GO:0005730^cellular_component^nucleolus`GO:0000786^cellular_component^nucleosome`GO:0005886^cellular_component^plasma membrane`GO:0009506^cellular_component^plasmodesma`GO:0009579^cellular_component^thylakoid`GO:0005774^cellular_component^vacuolar membrane`GO:0003677^molecular_function^DNA binding`GO:0006334^biologica…	GO:0006352^biological_process^DNA-templated transcription, initiation`GO:0005634^cellular_component^nucleus	GO:0000786,GO:0003674,GO:0003676,GO:0003677,GO:0005488,GO:0005575,GO:0005634,GO:0005730,GO:0005774,GO:0005829,GO:0005886,GO:0005911,GO:0006139,GO:0006325,GO:0006334,GO:0006352,GO:0006461,GO:0006725,GO:0006807,GO:0008150,GO:0008152,GO:0009058,GO:0009059,GO:0009506,GO:0009507,GO:0009536,GO:0009579,GO:0009987,GO:0016020,GO:0016043,GO:0016070,GO:0018130,GO:0019438,GO:0022607,GO:0030054,GO:0031090,GO:…
CA989220	F635	18	heated	13	2.24053	1.78232	0.736632	N.S.	HXK3_ORYSJ^HXK3_ORYSJ^Q:3-584,H:203-396^91.237%ID^E:2.93e-117^RecName: Full=Hexokinase-3;^Eukaryota; Viridiplantae; Streptophyta; Embryophyta; Tracheophyta; Spermatophyta; Magnoliophyta; Liliopsida; Poales; Poaceae; BOP clade; Oryzoideae; Oryzeae; Oryzinae; Oryza	HXK3_ORYSJ^HXK3_ORYSJ^Q:1-194,H:203-396^91.237%ID^E:1.27e-126^RecName: Full=Hexokinase-3;^Eukaryota; Viridiplantae; Streptophyta; Embryophyta; Tracheophyta; Spermatophyta; Magnoliophyta; Liliopsida; Poales; Poaceae; BOP clade; Oryzoideae; Oryzeae; Oryzinae; Oryza	PF00349.18^Hexokinase_1^Hexokinase^1-32^E:2.8e-06`PF03727.13^Hexokinase_2^Hexokinase^39-198^E:3e-48	COG5026^hexokinase	GO:0005829^cellular_component^cytosol`GO:0016021^cellular_component^integral component of membrane`GO:0005741^cellular_component^mitochondrial outer membrane`GO:0005524^molecular_function^ATP binding`GO:0008865^molecular_function^fructokinase activity`GO:0004340^molecular_function^glucokinase activity`GO:0005536^molecular_function^glucose binding`GO:0019158^molecular_function^mannokinase activity…	GO:0005524^molecular_function^ATP binding`GO:0016773^molecular_function^phosphotransferase activity, alcohol group as acceptor`GO:0005975^biological_process^carbohydrate metabolic process	GO:0000166,GO:0001678,GO:0001882,GO:0001883,GO:0003674,GO:0003824,GO:0004340,GO:0004396,GO:0005488,GO:0005524,GO:0005536,GO:0005575,GO:0005741,GO:0005829,GO:0005975,GO:0006082,GO:0006090,GO:0006091,GO:0006096,GO:0006793,GO:0006796,GO:0008150,GO:0008152,GO:0008865,GO:0009056,GO:0009987,GO:0016020,GO:0016021,GO:0016052,GO:0016301,GO:0016740,GO:0016772,GO:0016773,GO:0017076,GO:0019158,GO:0019200,GO:…
CA989232	F635	4	ambient	13	2.64713	0.215899	0.220965	N.S.	RS33_ARATH^RS33_ARATH^Q:93-629,H:1-179^92.179%ID^E:1.76e-117^RecName: Full=40S ribosomal protein S3-3;^Eukaryota; Viridiplantae; Streptophyta; Embryophyta; Tracheophyta; Spermatophyta; Magnoliophyta; eudicotyledons; Gunneridae; Pentapetalae; rosids; malvids; Brassicales; Brassicaceae; Camelineae; Arabidopsis	RS33_ARATH^RS33_ARATH^Q:31-209,H:1-179^92.179%ID^E:4.06e-117^RecName: Full=40S ribosomal protein S3-3;^Eukaryota; Viridiplantae; Streptophyta; Embryophyta; Tracheophyta; Spermatophyta; Magnoliophyta; eudicotyledons; Gunneridae; Pentapetalae; rosids; malvids; Brassicales; Brassicaceae; Camelineae; Arabidopsis	PF07650.14^KH_2^KH domain^50-123^E:7.5e-12`PF00189.17^Ribosomal_S3_C^Ribosomal protein S3, C-terminal domain^136-208^E:3.7e-19	COG0092^Binds the lower part of the 30S subunit head. Binds mRNA in the 70S ribosome, positioning it for translation (By similarity)	GO:0005829^cellular_component^cytosol`GO:0022626^cellular_component^cytosolic ribosome`GO:0022627^cellular_component^cytosolic small ribosomal subunit`GO:0016020^cellular_component^membrane`GO:0005730^cellular_component^nucleolus`GO:0009506^cellular_component^plasmodesma`GO:0003723^molecular_function^RNA binding`GO:0003735^molecular_function^structural constituent of ribosome`GO:0009651^biologica…	GO:0003723^molecular_function^RNA binding	GO:0003674,GO:0003676,GO:0003723,GO:0003735,GO:0005198,GO:0005488,GO:0005575,GO:0005730,GO:0005829,GO:0005840,GO:0005911,GO:0006412,GO:0006950,GO:0006970,GO:0008150,GO:0008152,GO:0009058,GO:0009059,GO:0009506,GO:0009628,GO:0009651,GO:0009987,GO:0015935,GO:0016020,GO:0019538,GO:0022626,GO:0022627,GO:0030054,GO:0030529,GO:0032991,GO:0034645,GO:0043170,GO:0043226,GO:0043228,GO:0043229,GO:0043232,GO:…
CA998675	F635	4	heated	12	2.52292	0.369975	0.00340049	N.S.	.	.	.	.	.	.	#N/A
CB042881	F532	18	heated	12	2.64502	0.723202	0.00414361	N.S.	H4_SOYBN^H4_SOYBN^Q:481-224,H:18-103^89.535%ID^E:6.2e-47^RecName: Full=Histone H4;^Eukaryota; Viridiplantae; Streptophyta; Embryophyta; Tracheophyta; Spermatophyta; Magnoliophyta; eudicotyledons; Gunneridae; Pentapetalae; rosids; fabids; Fabales; Fabaceae; Papilionoideae; Phaseoleae; Glycine; Soja	.	.	COG2036^Core component of nucleosome. Nucleosomes wrap and compact DNA into chromatin, limiting DNA accessibility to the cellular machineries which require DNA as a template. Histones thereby play a central role in transcription regulation, DNA repair, DNA replication and chromosomal stability. DNA accessibility is regulated via a complex set of post-translational modifications of histones, also …	GO:0009507^cellular_component^chloroplast`GO:0005829^cellular_component^cytosol`GO:0005730^cellular_component^nucleolus`GO:0000786^cellular_component^nucleosome`GO:0005886^cellular_component^plasma membrane`GO:0009506^cellular_component^plasmodesma`GO:0009579^cellular_component^thylakoid`GO:0005774^cellular_component^vacuolar membrane`GO:0003677^molecular_function^DNA binding`GO:0006334^biologica…	.	GO:0000786,GO:0003674,GO:0003676,GO:0003677,GO:0005488,GO:0005575,GO:0005730,GO:0005774,GO:0005829,GO:0005886,GO:0005911,GO:0006325,GO:0006334,GO:0006461,GO:0008150,GO:0009506,GO:0009507,GO:0009536,GO:0009579,GO:0016020,GO:0016043,GO:0022607,GO:0030054,GO:0031090,GO:0032991,GO:0032993,GO:0034622,GO:0034728,GO:0043226,GO:0043227,GO:0043228,GO:0043229,GO:0043231,GO:0043232,GO:0043234,GO:0043933,GO:…
CB240163	F635	4	heated	13	2.57596	0.274956	0.00663364	N.S.	H42_WHEAT^H42_WHEAT^Q:115-360,H:22-103^100%ID^E:8e-50^RecName: Full=Histone H4 variant TH091;^Eukaryota; Viridiplantae; Streptophyta; Embryophyta; Tracheophyta; Spermatophyta; Magnoliophyta; Liliopsida; Poales; Poaceae; BOP clade; Pooideae; Triticodae; Triticeae; Triticinae; Triticum	H4_SOYBN^H4_SOYBN^Q:18-120,H:1-103^100%ID^E:5.95e-66^RecName: Full=Histone H4;^Eukaryota; Viridiplantae; Streptophyta; Embryophyta; Tracheophyta; Spermatophyta; Magnoliophyta; eudicotyledons; Gunneridae; Pentapetalae; rosids; fabids; Fabales; Fabaceae; Papilionoideae; Phaseoleae; Glycine; Soja	PF15511.3^CENP-T_C^Centromere kinetochore component CENP-T histone fold^53-113^E:2.2e-08`PF02969.14^TAF^TATA box binding protein associated factor (TAF)^57-109^E:0.00023	COG2036^Core component of nucleosome. Nucleosomes wrap and compact DNA into chromatin, limiting DNA accessibility to the cellular machineries which require DNA as a template. Histones thereby play a central role in transcription regulation, DNA repair, DNA replication and chromosomal stability. DNA accessibility is regulated via a complex set of post-translational modifications of histones, also …	GO:0009507^cellular_component^chloroplast`GO:0005829^cellular_component^cytosol`GO:0005730^cellular_component^nucleolus`GO:0000786^cellular_component^nucleosome`GO:0005886^cellular_component^plasma membrane`GO:0009506^cellular_component^plasmodesma`GO:0009579^cellular_component^thylakoid`GO:0005774^cellular_component^vacuolar membrane`GO:0003677^molecular_function^DNA binding`GO:0006334^biologica…	GO:0006352^biological_process^DNA-templated transcription, initiation`GO:0005634^cellular_component^nucleus	GO:0000786,GO:0003674,GO:0003676,GO:0003677,GO:0005488,GO:0005575,GO:0005634,GO:0005730,GO:0005774,GO:0005829,GO:0005886,GO:0005911,GO:0006139,GO:0006325,GO:0006334,GO:0006352,GO:0006461,GO:0006725,GO:0006807,GO:0008150,GO:0008152,GO:0009058,GO:0009059,GO:0009506,GO:0009507,GO:0009536,GO:0009579,GO:0009987,GO:0016020,GO:0016043,GO:0016070,GO:0018130,GO:0019438,GO:0022607,GO:0030054,GO:0031090,GO:…
CB240200	F532	18	ambient	12	2.56691	0.263395	0.298925	N.S.	RUBA_WHEAT^RUBA_WHEAT^Q:5-610,H:35-235^85.149%ID^E:1.85e-101^RecName: Full=RuBisCO large subunit-binding protein subunit alpha, chloroplastic;^Eukaryota; Viridiplantae; Streptophyta; Embryophyta; Tracheophyta; Spermatophyta; Magnoliophyta; Liliopsida; Poales; Poaceae; BOP clade; Pooideae; Triticodae; Triticeae; Triticinae; Triticum	RUBA_WHEAT^RUBA_WHEAT^Q:1-170,H:66-235^88.824%ID^E:6.62e-102^RecName: Full=RuBisCO large subunit-binding protein subunit alpha, chloroplastic;^Eukaryota; Viridiplantae; Streptophyta; Embryophyta; Tracheophyta; Spermatophyta; Magnoliophyta; Liliopsida; Poales; Poaceae; BOP clade; Pooideae; Triticodae; Triticeae; Triticinae; Triticum	PF00118.21^Cpn60_TCP1^TCP-1/cpn60 chaperonin family^2-167^E:2.2e-31	.	GO:0009507^cellular_component^chloroplast`GO:0005524^molecular_function^ATP binding`GO:0042026^biological_process^protein refolding	GO:0005524^molecular_function^ATP binding	GO:0000166,GO:0001882,GO:0001883,GO:0003674,GO:0005488,GO:0005524,GO:0005575,GO:0006457,GO:0008150,GO:0008152,GO:0009507,GO:0009536,GO:0009987,GO:0017076,GO:0019538,GO:0030554,GO:0032549,GO:0032550,GO:0032553,GO:0032555,GO:0032559,GO:0035639,GO:0036094,GO:0042026,GO:0043167,GO:0043168,GO:0043170,GO:0043226,GO:0043227,GO:0043229,GO:0043231,GO:0044237,GO:0044238,GO:0044260,GO:0044267,GO:0044424,GO:…
CB251911	F532	18	ambient	13	2.34834	0.816282	0.927787	N.S.	SMD3B_ARATH^SMD3B_ARATH^Q:124-414,H:1-97^85.567%ID^E:5.96e-58^RecName: Full=Small nuclear ribonucleoprotein SmD3b {ECO:0000305};^Eukaryota; Viridiplantae; Streptophyta; Embryophyta; Tracheophyta; Spermatophyta; Magnoliophyta; eudicotyledons; Gunneridae; Pentapetalae; rosids; malvids; Brassicales; Brassicaceae; Camelineae; Arabidopsis	SMD3B_ARATH^SMD3B_ARATH^Q:1-132,H:1-131^79.545%ID^E:1.01e-66^RecName: Full=Small nuclear ribonucleoprotein SmD3b {ECO:0000305};^Eukaryota; Viridiplantae; Streptophyta; Embryophyta; Tracheophyta; Spermatophyta; Magnoliophyta; eudicotyledons; Gunneridae; Pentapetalae; rosids; malvids; Brassicales; Brassicaceae; Camelineae; Arabidopsis	PF01423.19^LSM^LSM domain^11-74^E:1.9e-15	COG1958^small nuclear ribonucleoprotein	GO:0005829^cellular_component^cytosol`GO:0005730^cellular_component^nucleolus`GO:0005681^cellular_component^spliceosomal complex`GO:0003723^molecular_function^RNA binding`GO:0048589^biological_process^developmental growth`GO:0000398^biological_process^mRNA splicing, via spliceosome	.	GO:0000375,GO:0000377,GO:0000398,GO:0003674,GO:0003676,GO:0003723,GO:0005488,GO:0005575,GO:0005681,GO:0005730,GO:0005829,GO:0006139,GO:0006396,GO:0006397,GO:0006725,GO:0006807,GO:0008150,GO:0008152,GO:0008380,GO:0009987,GO:0016070,GO:0016071,GO:0030529,GO:0032502,GO:0032991,GO:0034641,GO:0040007,GO:0043170,GO:0043226,GO:0043228,GO:0043229,GO:0043232,GO:0044237,GO:0044238,GO:0044260,GO:0044422,GO:…
CB251922	F635	4	heated	13	2.50256	0.330145	0.844284	N.S.	H4_SOYBN^H4_SOYBN^Q:93-326,H:22-99^100%ID^E:1.06e-47^RecName: Full=Histone H4;^Eukaryota; Viridiplantae; Streptophyta; Embryophyta; Tracheophyta; Spermatophyta; Magnoliophyta; eudicotyledons; Gunneridae; Pentapetalae; rosids; fabids; Fabales; Fabaceae; Papilionoideae; Phaseoleae; Glycine; Soja	H4_SOYBN^H4_SOYBN^Q:10-112,H:1-103^100%ID^E:4.29e-66^RecName: Full=Histone H4;^Eukaryota; Viridiplantae; Streptophyta; Embryophyta; Tracheophyta; Spermatophyta; Magnoliophyta; eudicotyledons; Gunneridae; Pentapetalae; rosids; fabids; Fabales; Fabaceae; Papilionoideae; Phaseoleae; Glycine; Soja	PF15511.3^CENP-T_C^Centromere kinetochore component CENP-T histone fold^45-105^E:1.8e-08`PF02969.14^TAF^TATA box binding protein associated factor (TAF)^47-101^E:0.0002	COG2036^Core component of nucleosome. Nucleosomes wrap and compact DNA into chromatin, limiting DNA accessibility to the cellular machineries which require DNA as a template. Histones thereby play a central role in transcription regulation, DNA repair, DNA replication and chromosomal stability. DNA accessibility is regulated via a complex set of post-translational modifications of histones, also …	GO:0009507^cellular_component^chloroplast`GO:0005829^cellular_component^cytosol`GO:0005730^cellular_component^nucleolus`GO:0000786^cellular_component^nucleosome`GO:0005886^cellular_component^plasma membrane`GO:0009506^cellular_component^plasmodesma`GO:0009579^cellular_component^thylakoid`GO:0005774^cellular_component^vacuolar membrane`GO:0003677^molecular_function^DNA binding`GO:0006334^biologica…	GO:0006352^biological_process^DNA-templated transcription, initiation`GO:0005634^cellular_component^nucleus	GO:0000786,GO:0003674,GO:0003676,GO:0003677,GO:0005488,GO:0005575,GO:0005634,GO:0005730,GO:0005774,GO:0005829,GO:0005886,GO:0005911,GO:0006139,GO:0006325,GO:0006334,GO:0006352,GO:0006461,GO:0006725,GO:0006807,GO:0008150,GO:0008152,GO:0009058,GO:0009059,GO:0009506,GO:0009507,GO:0009536,GO:0009579,GO:0009987,GO:0016020,GO:0016043,GO:0016070,GO:0018130,GO:0019438,GO:0022607,GO:0030054,GO:0031090,GO:…
CB280801	F532	4	heated	13	2.65488	0.622064	0.778642	N.S.	XB3_ORYSJ^XB3_ORYSJ^Q:384-1,H:237-362^80.469%ID^E:1.68e-52^RecName: Full=E3 ubiquitin-protein ligase XB3;^Eukaryota; Viridiplantae; Streptophyta; Embryophyta; Tracheophyta; Spermatophyta; Magnoliophyta; Liliopsida; Poales; Poaceae; BOP clade; Oryzoideae; Oryzeae; Oryzinae; Oryza	XB3_ORYSJ^XB3_ORYSJ^Q:1-128,H:237-362^80.469%ID^E:2.61e-61^RecName: Full=E3 ubiquitin-protein ligase XB3;^Eukaryota; Viridiplantae; Streptophyta; Embryophyta; Tracheophyta; Spermatophyta; Magnoliophyta; Liliopsida; Poales; Poaceae; BOP clade; Oryzoideae; Oryzeae; Oryzinae; Oryza	.	COG0666^Ankyrin Repeat	GO:0016874^molecular_function^ligase activity`GO:0004842^molecular_function^ubiquitin-protein transferase activity`GO:0008270^molecular_function^zinc ion binding`GO:0042742^biological_process^defense response to bacterium`GO:0051865^biological_process^protein autoubiquitination	.	GO:0003674,GO:0003824,GO:0004842,GO:0005488,GO:0006464,GO:0006950,GO:0006952,GO:0008150,GO:0008152,GO:0008270,GO:0009605,GO:0009607,GO:0009617,GO:0009987,GO:0016567,GO:0016740,GO:0016874,GO:0019538,GO:0019787,GO:0032446,GO:0036211,GO:0042742,GO:0043167,GO:0043169,GO:0043170,GO:0043207,GO:0043412,GO:0044237,GO:0044238,GO:0044260,GO:0044267,GO:0046872,GO:0046914,GO:0050896,GO:0051704,GO:0051707,GO:…
CB329427	F532	18	heated	13	2.39719	1.62656	0.886032	N.S.	Y3272_ARATH^Y3272_ARATH^Q:221-559,H:88-200^68.142%ID^E:1.27e-53^RecName: Full=Kelch repeat-containing protein At3g27220;^Eukaryota; Viridiplantae; Streptophyta; Embryophyta; Tracheophyta; Spermatophyta; Magnoliophyta; eudicotyledons; Gunneridae; Pentapetalae; rosids; malvids; Brassicales; Brassicaceae; Camelineae; Arabidopsis	Y3272_ARATH^Y3272_ARATH^Q:24-186,H:32-200^55.294%ID^E:2.36e-55^RecName: Full=Kelch repeat-containing protein At3g27220;^Eukaryota; Viridiplantae; Streptophyta; Embryophyta; Tracheophyta; Spermatophyta; Magnoliophyta; eudicotyledons; Gunneridae; Pentapetalae; rosids; malvids; Brassicales; Brassicaceae; Camelineae; Arabidopsis	PF13418.3^Kelch_4^Galactose oxidase, central domain^97-143^E:2e-08	ENOG4110X8D^Kelch repeat-containing F-box family protein	GO:0005768^cellular_component^endosome`GO:0005794^cellular_component^Golgi apparatus`GO:0000139^cellular_component^Golgi membrane`GO:0016021^cellular_component^integral component of membrane`GO:0005802^cellular_component^trans-Golgi network`GO:0009061^biological_process^anaerobic respiration	.	GO:0000139,GO:0005575,GO:0005768,GO:0005794,GO:0005802,GO:0006091,GO:0008150,GO:0008152,GO:0009061,GO:0009987,GO:0015980,GO:0016020,GO:0016021,GO:0031090,GO:0031224,GO:0043226,GO:0043227,GO:0043229,GO:0043231,GO:0044237,GO:0044422,GO:0044424,GO:0044425,GO:0044431,GO:0044444,GO:0044446,GO:0044464,GO:0044699,GO:0044710,GO:0044763,GO:0045333,GO:0055114,GO:0098588
CB329434	F635	4	heated	13	2.54699	-0.227733	0.66779	N.S.	AGO1B_ORYSJ^AGO1B_ORYSJ^Q:26-541,H:712-884^93.642%ID^E:1.69e-106^RecName: Full=Protein argonaute 1B;^Eukaryota; Viridiplantae; Streptophyta; Embryophyta; Tracheophyta; Spermatophyta; Magnoliophyta; Liliopsida; Poales; Poaceae; BOP clade; Oryzoideae; Oryzeae; Oryzinae; Oryza	AGO1B_ORYSJ^AGO1B_ORYSJ^Q:1-151,H:734-884^96.689%ID^E:8.79e-97^RecName: Full=Protein argonaute 1B;^Eukaryota; Viridiplantae; Streptophyta; Embryophyta; Tracheophyta; Spermatophyta; Magnoliophyta; Liliopsida; Poales; Poaceae; BOP clade; Oryzoideae; Oryzeae; Oryzinae; Oryza	PF02171.14^Piwi^Piwi domain^14-143^E:1.1e-34	ENOG410XP07^eukaryotic translation initiation factor 2c	GO:0003676^molecular_function^nucleic acid binding`GO:0031047^biological_process^gene silencing by RNA	GO:0003676^molecular_function^nucleic acid binding	GO:0003674,GO:0003676,GO:0005488,GO:0008150,GO:0009892,GO:0009987,GO:0010468,GO:0010605,GO:0010629,GO:0016458,GO:0019222,GO:0031047,GO:0044699,GO:0044763,GO:0048519,GO:0050789,GO:0060255,GO:0065007,GO:0097159,GO:1901363
CB329466	F635	4	ambient	12	2.53138	0.315287	0.756069	N.S.	UBC22_ARATH^UBC22_ARATH^Q:10-561,H:8-190^77.717%ID^E:1.86e-89^RecName: Full=Ubiquitin-conjugating enzyme E2 22;^Eukaryota; Viridiplantae; Streptophyta; Embryophyta; Tracheophyta; Spermatophyta; Magnoliophyta; eudicotyledons; Gunneridae; Pentapetalae; rosids; malvids; Brassicales; Brassicaceae; Camelineae; Arabidopsis	UBC22_ARATH^UBC22_ARATH^Q:1-131,H:61-190^77.863%ID^E:4.57e-69^RecName: Full=Ubiquitin-conjugating enzyme E2 22;^Eukaryota; Viridiplantae; Streptophyta; Embryophyta; Tracheophyta; Spermatophyta; Magnoliophyta; eudicotyledons; Gunneridae; Pentapetalae; rosids; malvids; Brassicales; Brassicaceae; Camelineae; Arabidopsis	PF00179.23^UQ_con^Ubiquitin-conjugating enzyme^2-90^E:4.4e-24	COG5078^ubiquitin-conjugating enzyme	GO:0005737^cellular_component^cytoplasm`GO:0005524^molecular_function^ATP binding`GO:0061630^molecular_function^ubiquitin protein ligase activity`GO:0031625^molecular_function^ubiquitin protein ligase binding`GO:0004842^molecular_function^ubiquitin-protein transferase activity`GO:0000209^biological_process^protein polyubiquitination`GO:0006511^biological_process^ubiquitin-dependent protein catabo…	.	GO:0000166,GO:0000209,GO:0001882,GO:0001883,GO:0003674,GO:0003824,GO:0004842,GO:0005488,GO:0005515,GO:0005524,GO:0005575,GO:0005737,GO:0006464,GO:0006508,GO:0006511,GO:0008150,GO:0008152,GO:0009056,GO:0009057,GO:0009987,GO:0016567,GO:0016740,GO:0017076,GO:0019538,GO:0019787,GO:0019899,GO:0019941,GO:0030554,GO:0031625,GO:0032446,GO:0032549,GO:0032550,GO:0032553,GO:0032555,GO:0032559,GO:0035639,GO:…
CB329520	F532	4	ambient	12	2.78086	0.936074	0.46335	N.S.	.	.	.	.	.	.	#N/A
CB329658	F635	18	heated	12	2.66607	-0.435166	0.134694	N.S.	.	.	.	.	.	.	#N/A
CB329687	F532	4	ambient	12	2.34779	0.700114	0.742769	N.S.	SLPI_SCHPO^SLPI_SCHPO^Q:370-531,H:191-244^51.852%ID^E:1.15e-09^RecName: Full=Uncharacterized protein slp1 {ECO:0000250|UniProtKB:Q12232};^Eukaryota; Fungi; Dikarya; Ascomycota; Taphrinomycotina; Schizosaccharomycetes; Schizosaccharomycetales; Schizosaccharomycetaceae; Schizosaccharomyces	SLPI_SCHPO^SLPI_SCHPO^Q:124-177,H:191-244^51.852%ID^E:1.04e-09^RecName: Full=Uncharacterized protein slp1 {ECO:0000250|UniProtKB:Q12232};^Eukaryota; Fungi; Dikarya; Ascomycota; Taphrinomycotina; Schizosaccharomycetes; Schizosaccharomycetales; Schizosaccharomycetaceae; Schizosaccharomyces	PF07738.10^Sad1_UNC^Sad1 / UNC-like C-terminal^141-177^E:1.6e-05	.	GO:0005789^cellular_component^endoplasmic reticulum membrane`GO:0016021^cellular_component^integral component of membrane`GO:0034975^biological_process^protein folding in endoplasmic reticulum	.	GO:0005575,GO:0005789,GO:0006457,GO:0008150,GO:0008152,GO:0009987,GO:0016020,GO:0016021,GO:0019538,GO:0031090,GO:0031224,GO:0034975,GO:0043170,GO:0044237,GO:0044238,GO:0044260,GO:0044267,GO:0044422,GO:0044424,GO:0044425,GO:0044432,GO:0044444,GO:0044446,GO:0044464,GO:0071704,GO:0098588,GO:0098589
CB329701	F635	4	ambient	12	2.39956	0.85669	0.897099	N.S.	EF1A_MAIZE^EF1A_MAIZE^Q:548-201,H:321-436^94.828%ID^E:1.39e-70^RecName: Full=Elongation factor 1-alpha;^Eukaryota; Viridiplantae; Streptophyta; Embryophyta; Tracheophyta; Spermatophyta; Magnoliophyta; Liliopsida; Poales; Poaceae; PACMAD clade; Panicoideae; Andropogonodae; Andropogoneae; Tripsacinae; Zea	EF1A_MANES^EF1A_MANES^Q:1-126,H:321-446^92.857%ID^E:1.1e-76^RecName: Full=Elongation factor 1-alpha;^Eukaryota; Viridiplantae; Streptophyta; Embryophyta; Tracheophyta; Spermatophyta; Magnoliophyta; eudicotyledons; Gunneridae; Pentapetalae; rosids; fabids; Malpighiales; Euphorbiaceae; Crotonoideae; Manihoteae; Manihot	PF03143.14^GTP_EFTU_D3^Elongation factor Tu C-terminal domain^1-109^E:1.1e-35	.	GO:0005737^cellular_component^cytoplasm`GO:0005525^molecular_function^GTP binding`GO:0003924^molecular_function^GTPase activity`GO:0003746^molecular_function^translation elongation factor activity	.	GO:0000166,GO:0001882,GO:0001883,GO:0003674,GO:0003676,GO:0003723,GO:0003746,GO:0003824,GO:0003924,GO:0005488,GO:0005525,GO:0005575,GO:0005737,GO:0008135,GO:0016462,GO:0016787,GO:0016817,GO:0016818,GO:0017076,GO:0017111,GO:0019001,GO:0032549,GO:0032550,GO:0032553,GO:0032555,GO:0032561,GO:0035639,GO:0036094,GO:0043167,GO:0043168,GO:0044424,GO:0044464,GO:0097159,GO:0097367,GO:1901265,GO:1901363
CB329705	F635	4	ambient	13	2.33186	-1.50002	0.77948	N.S.	AROD2_ARATH^AROD2_ARATH^Q:271-540,H:76-167^68.478%ID^E:2.38e-28^RecName: Full=Arogenate dehydratase/prephenate dehydratase 2, chloroplastic;^Eukaryota; Viridiplantae; Streptophyta; Embryophyta; Tracheophyta; Spermatophyta; Magnoliophyta; eudicotyledons; Gunneridae; Pentapetalae; rosids; malvids; Brassicales; Brassicaceae; Camelineae; Arabidopsis	AROD2_ARATH^AROD2_ARATH^Q:85-174,H:76-167^68.478%ID^E:3.91e-37^RecName: Full=Arogenate dehydratase/prephenate dehydratase 2, chloroplastic;^Eukaryota; Viridiplantae; Streptophyta; Embryophyta; Tracheophyta; Spermatophyta; Magnoliophyta; eudicotyledons; Gunneridae; Pentapetalae; rosids; malvids; Brassicales; Brassicaceae; Camelineae; Arabidopsis	PF00800.15^PDT^Prephenate dehydratase^108-173^E:5.9e-18	COG0077^Prephenate dehydratase	GO:0009507^cellular_component^chloroplast`GO:0009570^cellular_component^chloroplast stroma`GO:0016597^molecular_function^amino acid binding`GO:0047769^molecular_function^arogenate dehydratase activity`GO:0004664^molecular_function^prephenate dehydratase activity`GO:0009094^biological_process^L-phenylalanine biosynthetic process	GO:0004664^molecular_function^prephenate dehydratase activity`GO:0009094^biological_process^L-phenylalanine biosynthetic process	GO:0003674,GO:0003824,GO:0004664,GO:0005488,GO:0005575,GO:0006082,GO:0006520,GO:0006558,GO:0006725,GO:0006807,GO:0008150,GO:0008152,GO:0008652,GO:0009058,GO:0009072,GO:0009073,GO:0009094,GO:0009095,GO:0009507,GO:0009532,GO:0009536,GO:0009570,GO:0009987,GO:0016053,GO:0016597,GO:0016829,GO:0016835,GO:0016836,GO:0019438,GO:0019752,GO:0031406,GO:0036094,GO:0043167,GO:0043168,GO:0043177,GO:0043226,GO:…
CB329789	F532	4	ambient	13	2.60198	0.390325	0.0605649	N.S.	YIPL1_ARATH^YIPL1_ARATH^Q:424-197,H:28-102^65.789%ID^E:6.11e-31^RecName: Full=Protein yippee-like At3g08990;^Eukaryota; Viridiplantae; Streptophyta; Embryophyta; Tracheophyta; Spermatophyta; Magnoliophyta; eudicotyledons; Gunneridae; Pentapetalae; rosids; malvids; Brassicales; Brassicaceae; Camelineae; Arabidopsis	YIPL1_ARATH^YIPL1_ARATH^Q:3-106,H:28-128^53.846%ID^E:5.97e-34^RecName: Full=Protein yippee-like At3g08990;^Eukaryota; Viridiplantae; Streptophyta; Embryophyta; Tracheophyta; Spermatophyta; Magnoliophyta; eudicotyledons; Gunneridae; Pentapetalae; rosids; malvids; Brassicales; Brassicaceae; Camelineae; Arabidopsis	PF03226.11^Yippee-Mis18^Yippee zinc-binding/DNA-binding /Mis18, centromere assembly^17-82^E:1.6e-09	ENOG4111VJ1^Yippee-like	.	.	#N/A
CB329800	F635	18	heated	13	2.3647	1.20977	0.726357	N.S.	BI1_ORYSJ^BI1_ORYSJ^Q:331-107,H:164-238^81.333%ID^E:1.25e-36^RecName: Full=Bax inhibitor 1;^Eukaryota; Viridiplantae; Streptophyta; Embryophyta; Tracheophyta; Spermatophyta; Magnoliophyta; Liliopsida; Poales; Poaceae; BOP clade; Oryzoideae; Oryzeae; Oryzinae; Oryza	BI1_ORYSJ^BI1_ORYSJ^Q:16-90,H:164-238^81.333%ID^E:7.4e-38^RecName: Full=Bax inhibitor 1;^Eukaryota; Viridiplantae; Streptophyta; Embryophyta; Tracheophyta; Spermatophyta; Magnoliophyta; Liliopsida; Poales; Poaceae; BOP clade; Oryzoideae; Oryzeae; Oryzinae; Oryza	PF01027.17^Bax1-I^Inhibitor of apoptosis-promoting Bax1^1-84^E:2.5e-16	ENOG4111GCT^Bax inhibitor	GO:0016021^cellular_component^integral component of membrane`GO:0043066^biological_process^negative regulation of apoptotic process	.	GO:0005575,GO:0008150,GO:0010941,GO:0016021,GO:0031224,GO:0042981,GO:0043066,GO:0043067,GO:0043069,GO:0044425,GO:0048519,GO:0048523,GO:0050789,GO:0050794,GO:0060548,GO:0065007
CB331174	F635	4	heated	12	2.05307	-0.782333	0.939117	N.S.	SC13B_ARATH^SC13B_ARATH^Q:226-618,H:1-130^66.412%ID^E:2.77e-55^RecName: Full=Protein transport protein SEC13 homolog B {ECO:0000305};^Eukaryota; Viridiplantae; Streptophyta; Embryophyta; Tracheophyta; Spermatophyta; Magnoliophyta; eudicotyledons; Gunneridae; Pentapetalae; rosids; malvids; Brassicales; Brassicaceae; Camelineae; Arabidopsis	SC13B_ARATH^SC13B_ARATH^Q:1-131,H:1-130^66.412%ID^E:1.62e-56^RecName: Full=Protein transport protein SEC13 homolog B {ECO:0000305};^Eukaryota; Viridiplantae; Streptophyta; Embryophyta; Tracheophyta; Spermatophyta; Magnoliophyta; eudicotyledons; Gunneridae; Pentapetalae; rosids; malvids; Brassicales; Brassicaceae; Camelineae; Arabidopsis	PF00400.29^WD40^WD domain, G-beta repeat^48-87^E:4.2e-06	ENOG410XPFM^Component of the coat protein complex II (COPII) which promotes the formation of transport vesicles from the endoplasmic reticulum (ER). The coat has two main functions, the physical deformation of the endoplasmic reticulum membrane into vesicles and the selection of cargo molecules. It also functions as a component of the nuclear pore complex (NPC). NPC components, collectively refer…	GO:0005783^cellular_component^endoplasmic reticulum`GO:0005794^cellular_component^Golgi apparatus`GO:0005635^cellular_component^nuclear envelope`GO:0005643^cellular_component^nuclear pore`GO:0005730^cellular_component^nucleolus`GO:0051028^biological_process^mRNA transport`GO:0015031^biological_process^protein transport`GO:0016192^biological_process^vesicle-mediated transport	GO:0005515^molecular_function^protein binding	GO:0003674,GO:0005488,GO:0005515,GO:0005575,GO:0005635,GO:0005643,GO:0005730,GO:0005783,GO:0005794,GO:0006810,GO:0008104,GO:0008150,GO:0015031,GO:0015931,GO:0016192,GO:0031967,GO:0031975,GO:0032991,GO:0033036,GO:0043226,GO:0043227,GO:0043228,GO:0043229,GO:0043231,GO:0043232,GO:0043234,GO:0044422,GO:0044424,GO:0044425,GO:0044428,GO:0044444,GO:0044446,GO:0044464,GO:0045184,GO:0046930,GO:0050657,GO:…
CB331279	F635	4	ambient	13	2.22634	-2.27477	0.0779427	N.S.	TPS9_ARATH^TPS9_ARATH^Q:4-546,H:666-844^64.088%ID^E:4.25e-75^RecName: Full=Probable alpha,alpha-trehalose-phosphate synthase [UDP-forming] 9;^Eukaryota; Viridiplantae; Streptophyta; Embryophyta; Tracheophyta; Spermatophyta; Magnoliophyta; eudicotyledons; Gunneridae; Pentapetalae; rosids; malvids; Brassicales; Brassicaceae; Camelineae; Arabidopsis	TPS9_ARATH^TPS9_ARATH^Q:2-182,H:666-844^64.088%ID^E:3.82e-75^RecName: Full=Probable alpha,alpha-trehalose-phosphate synthase [UDP-forming] 9;^Eukaryota; Viridiplantae; Streptophyta; Embryophyta; Tracheophyta; Spermatophyta; Magnoliophyta; eudicotyledons; Gunneridae; Pentapetalae; rosids; malvids; Brassicales; Brassicaceae; Camelineae; Arabidopsis	PF02358.13^Trehalose_PPase^Trehalose-phosphatase^5-166^E:1.8e-48`PF08282.9^Hydrolase_3^haloacid dehalogenase-like hydrolase^60-130^E:1.4e-05	COG0380^synthase`COG1877^trehalose biosynthetic process	GO:0016757^molecular_function^transferase activity, transferring glycosyl groups`GO:0005992^biological_process^trehalose biosynthetic process	GO:0003824^molecular_function^catalytic activity`GO:0005992^biological_process^trehalose biosynthetic process	GO:0003674,GO:0003824,GO:0005975,GO:0005984,GO:0005991,GO:0005992,GO:0008150,GO:0008152,GO:0009058,GO:0009311,GO:0009312,GO:0009987,GO:0016051,GO:0016740,GO:0016757,GO:0034637,GO:0044237,GO:0044238,GO:0044249,GO:0044262,GO:0044699,GO:0044710,GO:0044711,GO:0044723,GO:0044763,GO:0046351,GO:0071704,GO:1901576
CB331362	F635	18	heated	13	2.60321	1.78667	0.05214	N.S.	CDC2_MAIZE^CDC2_MAIZE^Q:196-591,H:1-132^99.242%ID^E:1.62e-88^RecName: Full=Cell division control protein 2 homolog;^Eukaryota; Viridiplantae; Streptophyta; Embryophyta; Tracheophyta; Spermatophyta; Magnoliophyta; Liliopsida; Poales; Poaceae; PACMAD clade; Panicoideae; Andropogonodae; Andropogoneae; Tripsacinae; Zea	CDC2_MAIZE^CDC2_MAIZE^Q:66-197,H:1-132^99.242%ID^E:3.62e-88^RecName: Full=Cell division control protein 2 homolog;^Eukaryota; Viridiplantae; Streptophyta; Embryophyta; Tracheophyta; Spermatophyta; Magnoliophyta; Liliopsida; Poales; Poaceae; PACMAD clade; Panicoideae; Andropogonodae; Andropogoneae; Tripsacinae; Zea	PF00069.22^Pkinase^Protein kinase domain^69-197^E:1.3e-38`PF07714.14^Pkinase_Tyr^Protein tyrosine kinase^71-197^E:3.1e-19	ENOG410XPP3^Cyclin-Dependent Kinase	GO:0005524^molecular_function^ATP binding`GO:0004693^molecular_function^cyclin-dependent protein serine/threonine kinase activity`GO:0008353^molecular_function^RNA polymerase II carboxy-terminal domain kinase activity`GO:0051301^biological_process^cell division`GO:0007067^biological_process^mitotic nuclear division	GO:0004672^molecular_function^protein kinase activity`GO:0005524^molecular_function^ATP binding`GO:0006468^biological_process^protein phosphorylation	GO:0000166,GO:0000280,GO:0001882,GO:0001883,GO:0003674,GO:0003824,GO:0004672,GO:0004674,GO:0004693,GO:0005488,GO:0005524,GO:0006464,GO:0006468,GO:0006793,GO:0006796,GO:0006996,GO:0007067,GO:0008150,GO:0008152,GO:0008353,GO:0009987,GO:0016043,GO:0016301,GO:0016310,GO:0016740,GO:0016772,GO:0016773,GO:0017076,GO:0019538,GO:0022402,GO:0030554,GO:0032549,GO:0032550,GO:0032553,GO:0032555,GO:0032559,GO:…
CB331674	F532	4	ambient	12	2.50031	0.289134	0.947174	N.S.	BGH3B_BACO1^BGH3B_BACO1^Q:78-569,H:196-350^30.303%ID^E:7.35e-17^RecName: Full=Beta-glucosidase BoGH3B;^Bacteria; Bacteroidetes; Bacteroidia; Bacteroidales; Bacteroidaceae; Bacteroides	.	.	COG1472^hydrolase family 3	GO:0042597^cellular_component^periplasmic space`GO:0008422^molecular_function^beta-glucosidase activity`GO:0085030^biological_process^mutualism`GO:2000899^biological_process^xyloglucan catabolic process	.	GO:0000272,GO:0003674,GO:0003824,GO:0004553,GO:0005575,GO:0005975,GO:0005976,GO:0006073,GO:0008150,GO:0008152,GO:0008422,GO:0009056,GO:0009057,GO:0009251,GO:0009987,GO:0010383,GO:0010410,GO:0010411,GO:0015926,GO:0016052,GO:0016787,GO:0016798,GO:0042597,GO:0043170,GO:0044036,GO:0044042,GO:0044237,GO:0044238,GO:0044260,GO:0044262,GO:0044264,GO:0044403,GO:0044419,GO:0044464,GO:0051704,GO:0071704,GO:…
CB331730	F532	18	ambient	13	2.50304	2.41493	0.150148	N.S.	RS3A_ORYSJ^RS3A_ORYSJ^Q:640-119,H:87-262^87.5%ID^E:1.2e-107^RecName: Full=40S ribosomal protein S3a {ECO:0000255|HAMAP-Rule:MF_03122};^Eukaryota; Viridiplantae; Streptophyta; Embryophyta; Tracheophyta; Spermatophyta; Magnoliophyta; Liliopsida; Poales; Poaceae; BOP clade; Oryzoideae; Oryzeae; Oryzinae; Oryza	RS3A_ORYSJ^RS3A_ORYSJ^Q:1-174,H:87-262^87.5%ID^E:2.42e-108^RecName: Full=40S ribosomal protein S3a {ECO:0000255|HAMAP-Rule:MF_03122};^Eukaryota; Viridiplantae; Streptophyta; Embryophyta; Tracheophyta; Spermatophyta; Magnoliophyta; Liliopsida; Poales; Poaceae; BOP clade; Oryzoideae; Oryzeae; Oryzinae; Oryza	PF01015.15^Ribosomal_S3Ae^Ribosomal S3Ae family^1-135^E:1.1e-59	COG1890^Ribosomal protein	GO:0005829^cellular_component^cytosol`GO:0022627^cellular_component^cytosolic small ribosomal subunit`GO:0003735^molecular_function^structural constituent of ribosome`GO:0006412^biological_process^translation	GO:0003735^molecular_function^structural constituent of ribosome`GO:0006412^biological_process^translation`GO:0005622^cellular_component^intracellular`GO:0005840^cellular_component^ribosome	GO:0003674,GO:0003735,GO:0005198,GO:0005575,GO:0005622,GO:0005829,GO:0005840,GO:0006412,GO:0008150,GO:0008152,GO:0009058,GO:0009059,GO:0009987,GO:0015935,GO:0019538,GO:0022627,GO:0030529,GO:0032991,GO:0034645,GO:0043170,GO:0043226,GO:0043228,GO:0043229,GO:0043232,GO:0044237,GO:0044238,GO:0044249,GO:0044260,GO:0044267,GO:0044391,GO:0044422,GO:0044424,GO:0044444,GO:0044445,GO:0044446,GO:0044464,GO:…
CB331742	F532	18	heated	13	2.35447	1.63448	0.12317	N.S.	TBCA_ARATH^TBCA_ARATH^Q:163-14,H:55-105^64.706%ID^E:9.92e-15^RecName: Full=Tubulin-folding cofactor A;^Eukaryota; Viridiplantae; Streptophyta; Embryophyta; Tracheophyta; Spermatophyta; Magnoliophyta; eudicotyledons; Gunneridae; Pentapetalae; rosids; malvids; Brassicales; Brassicaceae; Camelineae; Arabidopsis	.	.	ENOG4111Y9A^Tubulin folding cofactor A	GO:0005829^cellular_component^cytosol`GO:0007021^biological_process^tubulin complex assembly	.	GO:0005575,GO:0005829,GO:0006461,GO:0007021,GO:0008150,GO:0016043,GO:0022607,GO:0034622,GO:0043623,GO:0043933,GO:0044424,GO:0044444,GO:0044464,GO:0065003,GO:0071822,GO:0071840
CB331749	F532	18	heated	13	2.3353	1.92319	0.425541	N.S.	YIW4_SCHPO^YIW4_SCHPO^Q:454-269,H:260-321^64.516%ID^E:3.44e-20^RecName: Full=UPF0160 protein C694.04c;^Eukaryota; Fungi; Dikarya; Ascomycota; Taphrinomycotina; Schizosaccharomycetes; Schizosaccharomycetales; Schizosaccharomycetaceae; Schizosaccharomyces	.	.	.	GO:0005737^cellular_component^cytoplasm`GO:0005829^cellular_component^cytosol`GO:0005634^cellular_component^nucleus	.	GO:0005575,GO:0005634,GO:0005737,GO:0005829,GO:0043226,GO:0043227,GO:0043229,GO:0043231,GO:0044424,GO:0044444,GO:0044464
CB331785	F532	4	ambient	13	2.71631	0.814798	0.00397465	N.S.	.	.	.	.	.	.	#N/A
CB331805	F635	18	ambient	13	1.91156	0.889644	0.600309	N.S.	HSP83_ORYSJ^HSP83_ORYSJ^Q:282-16,H:89-177^92.135%ID^E:1.06e-50^RecName: Full=Heat shock protein 81-3;^Eukaryota; Viridiplantae; Streptophyta; Embryophyta; Tracheophyta; Spermatophyta; Magnoliophyta; Liliopsida; Poales; Poaceae; BOP clade; Oryzoideae; Oryzeae; Oryzinae; Oryza	.	.	COG0326^Molecular chaperone. Has ATPase activity (By similarity)	GO:0005737^cellular_component^cytoplasm`GO:0005524^molecular_function^ATP binding`GO:0006457^biological_process^protein folding`GO:0006950^biological_process^response to stress	.	GO:0000166,GO:0001882,GO:0001883,GO:0003674,GO:0005488,GO:0005524,GO:0005575,GO:0005737,GO:0006457,GO:0006950,GO:0008150,GO:0008152,GO:0009987,GO:0017076,GO:0019538,GO:0030554,GO:0032549,GO:0032550,GO:0032553,GO:0032555,GO:0032559,GO:0035639,GO:0036094,GO:0043167,GO:0043168,GO:0043170,GO:0044237,GO:0044238,GO:0044260,GO:0044267,GO:0044424,GO:0044464,GO:0050896,GO:0071704,GO:0097159,GO:0097367,GO:…
CB331819	F635	4	ambient	13	2.42067	-0.397794	0.473334	N.S.	.	.	PF00249.28^Myb_DNA-binding^Myb-like DNA-binding domain^65-105^E:4e-06	.	.	.	#N/A
CB334267	F532	18	ambient	12	2.60529	0.497013	0.0448626	N.S.	H2A_MAIZE^H2A_MAIZE^Q:145-312,H:87-142^94.643%ID^E:5.78e-35^RecName: Full=Histone H2A;^Eukaryota; Viridiplantae; Streptophyta; Embryophyta; Tracheophyta; Spermatophyta; Magnoliophyta; Liliopsida; Poales; Poaceae; PACMAD clade; Panicoideae; Andropogonodae; Andropogoneae; Tripsacinae; Zea`H2A_MAIZE^H2A_MAIZE^Q:3-152,H:40-89^98%ID^E:5.78e-35^RecName: Full=Histone H2A;^Eukaryota; Viridiplantae; Strep…	.	.	.	GO:0000786^cellular_component^nucleosome`GO:0005634^cellular_component^nucleus`GO:0003677^molecular_function^DNA binding	.	GO:0000786,GO:0003674,GO:0003676,GO:0003677,GO:0005488,GO:0005575,GO:0005634,GO:0032991,GO:0032993,GO:0043226,GO:0043227,GO:0043229,GO:0043231,GO:0043234,GO:0044422,GO:0044424,GO:0044427,GO:0044446,GO:0044464,GO:0044815,GO:0097159,GO:1901363,GO:1990104
CB334445	F532	18	ambient	13	2.36621	1.30079	0.715246	N.S.	NDUB9_ARATH^NDUB9_ARATH^Q:42-386,H:2-116^71.304%ID^E:7.54e-56^RecName: Full=NADH dehydrogenase [ubiquinone] 1 beta subcomplex subunit 9;^Eukaryota; Viridiplantae; Streptophyta; Embryophyta; Tracheophyta; Spermatophyta; Magnoliophyta; eudicotyledons; Gunneridae; Pentapetalae; rosids; malvids; Brassicales; Brassicaceae; Camelineae; Arabidopsis	NDUB9_ARATH^NDUB9_ARATH^Q:14-128,H:2-116^71.304%ID^E:2.45e-57^RecName: Full=NADH dehydrogenase [ubiquinone] 1 beta subcomplex subunit 9;^Eukaryota; Viridiplantae; Streptophyta; Embryophyta; Tracheophyta; Spermatophyta; Magnoliophyta; eudicotyledons; Gunneridae; Pentapetalae; rosids; malvids; Brassicales; Brassicaceae; Camelineae; Arabidopsis	PF05347.12^Complex1_LYR^Complex 1 protein (LYR family)^31-86^E:1.7e-05	ENOG4111PES^NADH dehydrogenase (ubiquinone) 1 beta subcomplex	GO:0031966^cellular_component^mitochondrial membrane`GO:0005747^cellular_component^mitochondrial respiratory chain complex I`GO:0005739^cellular_component^mitochondrion`GO:0045271^cellular_component^respiratory chain complex I`GO:0005774^cellular_component^vacuolar membrane`GO:0008137^molecular_function^NADH dehydrogenase (ubiquinone) activity`GO:0005975^biological_process^carbohydrate metabolic …	.	GO:0003674,GO:0003824,GO:0003954,GO:0005575,GO:0005739,GO:0005747,GO:0005774,GO:0005975,GO:0006091,GO:0006120,GO:0008137,GO:0008150,GO:0008152,GO:0009058,GO:0009853,GO:0009987,GO:0016020,GO:0016491,GO:0016651,GO:0016655,GO:0022900,GO:0022904,GO:0030964,GO:0031090,GO:0031966,GO:0032991,GO:0043094,GO:0043226,GO:0043227,GO:0043229,GO:0043231,GO:0043234,GO:0044237,GO:0044238,GO:0044249,GO:0044422,GO:…
CB334744	F532	4	ambient	12	2.60492	0.808326	0.545363	N.S.	AGO1B_ORYSJ^AGO1B_ORYSJ^Q:87-533,H:401-549^95.973%ID^E:3.8e-93^RecName: Full=Protein argonaute 1B;^Eukaryota; Viridiplantae; Streptophyta; Embryophyta; Tracheophyta; Spermatophyta; Magnoliophyta; Liliopsida; Poales; Poaceae; BOP clade; Oryzoideae; Oryzeae; Oryzinae; Oryza`AGO1B_ORYSJ^AGO1B_ORYSJ^Q:1-84,H:372-399^89.286%ID^E:3.44e-07^RecName: Full=Protein argonaute 1B;^Eukaryota; Viridiplantae; St…	AGO1B_ORYSJ^AGO1B_ORYSJ^Q:1-111,H:439-549^96.396%ID^E:4.12e-67^RecName: Full=Protein argonaute 1B;^Eukaryota; Viridiplantae; Streptophyta; Embryophyta; Tracheophyta; Spermatophyta; Magnoliophyta; Liliopsida; Poales; Poaceae; BOP clade; Oryzoideae; Oryzeae; Oryzinae; Oryza	PF02170.19^PAZ^PAZ domain^22-111^E:2e-16	ENOG410XP07^eukaryotic translation initiation factor 2c	GO:0003676^molecular_function^nucleic acid binding`GO:0031047^biological_process^gene silencing by RNA	GO:0005515^molecular_function^protein binding	GO:0003674,GO:0003676,GO:0005488,GO:0005515,GO:0008150,GO:0009892,GO:0009987,GO:0010468,GO:0010605,GO:0010629,GO:0016458,GO:0019222,GO:0031047,GO:0044699,GO:0044763,GO:0048519,GO:0050789,GO:0060255,GO:0065007,GO:0097159,GO:1901363
CB351531	F635	18	heated	13	2.26552	2.08322	0.258188	N.S.	UBE12_WHEAT^UBE12_WHEAT^Q:33-578,H:437-620^86.559%ID^E:1.24e-106^RecName: Full=Ubiquitin-activating enzyme E1 2;^Eukaryota; Viridiplantae; Streptophyta; Embryophyta; Tracheophyta; Spermatophyta; Magnoliophyta; Liliopsida; Poales; Poaceae; BOP clade; Pooideae; Triticodae; Triticeae; Triticinae; Triticum	UBE12_WHEAT^UBE12_WHEAT^Q:17-181,H:456-620^95.152%ID^E:2.03e-106^RecName: Full=Ubiquitin-activating enzyme E1 2;^Eukaryota; Viridiplantae; Streptophyta; Embryophyta; Tracheophyta; Spermatophyta; Magnoliophyta; Liliopsida; Poales; Poaceae; BOP clade; Pooideae; Triticodae; Triticeae; Triticinae; Triticum	PF00899.18^ThiF^ThiF family^17-173^E:4.8e-58	.	GO:0005524^molecular_function^ATP binding`GO:0008641^molecular_function^small protein activating enzyme activity`GO:0016567^biological_process^protein ubiquitination	GO:0008641^molecular_function^small protein activating enzyme activity	GO:0000166,GO:0001882,GO:0001883,GO:0003674,GO:0003824,GO:0005488,GO:0005524,GO:0006464,GO:0008150,GO:0008152,GO:0008641,GO:0009987,GO:0016567,GO:0016874,GO:0016877,GO:0017076,GO:0019538,GO:0030554,GO:0032446,GO:0032549,GO:0032550,GO:0032553,GO:0032555,GO:0032559,GO:0035639,GO:0036094,GO:0036211,GO:0043167,GO:0043168,GO:0043170,GO:0043412,GO:0044237,GO:0044238,GO:0044260,GO:0044267,GO:0070647,GO:…
CB351581	F635	4	ambient	13	2.70525	0.0778067	0.902002	N.S.	MRT4_BOVIN^MRT4_BOVIN^Q:44-550,H:1-167^52.663%ID^E:7.22e-52^RecName: Full=mRNA turnover protein 4 homolog {ECO:0000250|UniProtKB:P33201};^Eukaryota; Metazoa; Chordata; Craniata; Vertebrata; Euteleostomi; Mammalia; Eutheria; Laurasiatheria; Cetartiodactyla; Ruminantia; Pecora; Bovidae; Bovinae; Bos	MRT4_BOVIN^MRT4_BOVIN^Q:15-183,H:1-167^52.663%ID^E:6.5e-52^RecName: Full=mRNA turnover protein 4 homolog {ECO:0000250|UniProtKB:P33201};^Eukaryota; Metazoa; Chordata; Craniata; Vertebrata; Euteleostomi; Mammalia; Eutheria; Laurasiatheria; Cetartiodactyla; Ruminantia; Pecora; Bovidae; Bovinae; Bos	PF00466.17^Ribosomal_L10^Ribosomal protein L10^36-135^E:2.3e-21	COG0244^50s ribosomal protein L10	GO:0005737^cellular_component^cytoplasm`GO:0031965^cellular_component^nuclear membrane`GO:0005730^cellular_component^nucleolus`GO:0005654^cellular_component^nucleoplasm`GO:0044822^molecular_function^poly(A) RNA binding`GO:0042254^biological_process^ribosome biogenesis	GO:0042254^biological_process^ribosome biogenesis`GO:0005622^cellular_component^intracellular	GO:0003674,GO:0003676,GO:0003723,GO:0005488,GO:0005575,GO:0005622,GO:0005654,GO:0005730,GO:0005737,GO:0008150,GO:0016020,GO:0022613,GO:0031090,GO:0031965,GO:0042254,GO:0043226,GO:0043228,GO:0043229,GO:0043232,GO:0044085,GO:0044422,GO:0044424,GO:0044428,GO:0044446,GO:0044464,GO:0044822,GO:0071840,GO:0097159,GO:1901363
CB351595	F635	18	heated	13	2.26452	1.88525	0.7302	N.S.	C3H22_ORYSJ^C3H22_ORYSJ^Q:3-455,H:378-527^67.516%ID^E:1.55e-58^RecName: Full=Zinc finger CCCH domain-containing protein 22;^Eukaryota; Viridiplantae; Streptophyta; Embryophyta; Tracheophyta; Spermatophyta; Magnoliophyta; Liliopsida; Poales; Poaceae; BOP clade; Oryzoideae; Oryzeae; Oryzinae; Oryza	C3H22_ORYSJ^C3H22_ORYSJ^Q:1-151,H:378-527^67.516%ID^E:7.26e-59^RecName: Full=Zinc finger CCCH domain-containing protein 22;^Eukaryota; Viridiplantae; Streptophyta; Embryophyta; Tracheophyta; Spermatophyta; Magnoliophyta; Liliopsida; Poales; Poaceae; BOP clade; Oryzoideae; Oryzeae; Oryzinae; Oryza	PF00076.19^RRM_1^RNA recognition motif. (a.k.a. RRM, RBD, or RNP domain)^2-38^E:4.7e-05	ENOG410YCDX^zinc finger CCCH domain-containing protein	GO:0003677^molecular_function^DNA binding`GO:0046872^molecular_function^metal ion binding`GO:0000166^molecular_function^nucleotide binding`GO:0003723^molecular_function^RNA binding	GO:0003676^molecular_function^nucleic acid binding	GO:0000166,GO:0003674,GO:0003676,GO:0003677,GO:0003723,GO:0005488,GO:0036094,GO:0043167,GO:0043169,GO:0046872,GO:0097159,GO:1901265,GO:1901363
CB351616	F532	4	heated	12	2.8802	-0.918132	0.00078132	N.S.	PMK_ARATH^PMK_ARATH^Q:106-363,H:419-504^60.465%ID^E:1.07e-16^RecName: Full=Phosphomevalonate kinase {ECO:0000305};^Eukaryota; Viridiplantae; Streptophyta; Embryophyta; Tracheophyta; Spermatophyta; Magnoliophyta; eudicotyledons; Gunneridae; Pentapetalae; rosids; malvids; Brassicales; Brassicaceae; Camelineae; Arabidopsis	.	.	COG3890^Phosphomevalonate kinase	GO:0005524^molecular_function^ATP binding`GO:0016301^molecular_function^kinase activity	.	GO:0000166,GO:0001882,GO:0001883,GO:0003674,GO:0003824,GO:0005488,GO:0005524,GO:0016301,GO:0016740,GO:0016772,GO:0017076,GO:0030554,GO:0032549,GO:0032550,GO:0032553,GO:0032555,GO:0032559,GO:0035639,GO:0036094,GO:0043167,GO:0043168,GO:0097159,GO:0097367,GO:1901265,GO:1901363
CB351693	F532	4	ambient	13	2.5921	0.196205	0.768395	N.S.	VP371_ARATH^VP371_ARATH^Q:315-623,H:54-156^67.961%ID^E:1.36e-41^RecName: Full=Vacuolar protein-sorting-associated protein 37 homolog 1;^Eukaryota; Viridiplantae; Streptophyta; Embryophyta; Tracheophyta; Spermatophyta; Magnoliophyta; eudicotyledons; Gunneridae; Pentapetalae; rosids; malvids; Brassicales; Brassicaceae; Camelineae; Arabidopsis	VP372_ARATH^VP372_ARATH^Q:41-207,H:2-156^52.907%ID^E:8.31e-47^RecName: Full=Vacuolar protein-sorting-associated protein 37 homolog 2;^Eukaryota; Viridiplantae; Streptophyta; Embryophyta; Tracheophyta; Spermatophyta; Magnoliophyta; eudicotyledons; Gunneridae; Pentapetalae; rosids; malvids; Brassicales; Brassicaceae; Camelineae; Arabidopsis	PF07200.10^Mod_r^Modifier of rudimentary (Mod(r)) protein^114-207^E:4.8e-17	ENOG4111UJN^vacuolar protein sorting 37 homolog	GO:0000813^cellular_component^ESCRT I complex`GO:0015031^biological_process^protein transport	.	GO:0000813,GO:0005575,GO:0006810,GO:0008104,GO:0008150,GO:0015031,GO:0032991,GO:0033036,GO:0036452,GO:0043234,GO:0044422,GO:0044424,GO:0044425,GO:0044440,GO:0044444,GO:0044446,GO:0044464,GO:0045184,GO:0051179,GO:0051234,GO:0071702
CB380531	F635	18	heated	13	2.17891	2.3527	0.244673	N.S.	CD48D_ARATH^CD48D_ARATH^Q:195-55,H:736-782^87.234%ID^E:4.49e-19^RecName: Full=Cell division control protein 48 homolog D;^Eukaryota; Viridiplantae; Streptophyta; Embryophyta; Tracheophyta; Spermatophyta; Magnoliophyta; eudicotyledons; Gunneridae; Pentapetalae; rosids; malvids; Brassicales; Brassicaceae; Camelineae; Arabidopsis	.	.	COG0464^Aaa atpase	GO:0005856^cellular_component^cytoskeleton`GO:0005829^cellular_component^cytosol`GO:0005794^cellular_component^Golgi apparatus`GO:0005730^cellular_component^nucleolus`GO:0005654^cellular_component^nucleoplasm`GO:0009524^cellular_component^phragmoplast`GO:0005886^cellular_component^plasma membrane`GO:0005524^molecular_function^ATP binding`GO:0016787^molecular_function^hydrolase activity`GO:0007049…	.	GO:0000166,GO:0001882,GO:0001883,GO:0003674,GO:0003824,GO:0005488,GO:0005524,GO:0005575,GO:0005654,GO:0005730,GO:0005794,GO:0005829,GO:0005856,GO:0005886,GO:0006810,GO:0007049,GO:0008104,GO:0008150,GO:0009524,GO:0009893,GO:0009894,GO:0009896,GO:0009987,GO:0010035,GO:0010038,GO:0010604,GO:0015031,GO:0016020,GO:0016787,GO:0017076,GO:0019222,GO:0030554,GO:0032549,GO:0032550,GO:0032553,GO:0032555,GO:…
CB380823	F635	4	ambient	13	2.61261	-0.259727	0.232829	N.S.	.	.	.	.	.	.	#N/A
CB380915	F635	4	heated	12	2.17841	-0.550473	0.896685	N.S.	RL37A_ORYSJ^RL37A_ORYSJ^Q:71-346,H:1-92^100%ID^E:1.4e-58^RecName: Full=60S ribosomal protein L37a;^Eukaryota; Viridiplantae; Streptophyta; Embryophyta; Tracheophyta; Spermatophyta; Magnoliophyta; Liliopsida; Poales; Poaceae; BOP clade; Oryzoideae; Oryzeae; Oryzinae; Oryza	RL37A_ORYSJ^RL37A_ORYSJ^Q:24-115,H:1-92^100%ID^E:1.02e-60^RecName: Full=60S ribosomal protein L37a;^Eukaryota; Viridiplantae; Streptophyta; Embryophyta; Tracheophyta; Spermatophyta; Magnoliophyta; Liliopsida; Poales; Poaceae; BOP clade; Oryzoideae; Oryzeae; Oryzinae; Oryza	PF01780.16^Ribosomal_L37ae^Ribosomal L37ae protein family^27-111^E:1.8e-39	COG1997^Ribosomal protein	GO:0005840^cellular_component^ribosome`GO:0046872^molecular_function^metal ion binding`GO:0003735^molecular_function^structural constituent of ribosome`GO:0006412^biological_process^translation	GO:0003735^molecular_function^structural constituent of ribosome`GO:0006412^biological_process^translation`GO:0005622^cellular_component^intracellular`GO:0005840^cellular_component^ribosome	GO:0003674,GO:0003735,GO:0005198,GO:0005488,GO:0005575,GO:0005622,GO:0005840,GO:0006412,GO:0008150,GO:0008152,GO:0009058,GO:0009059,GO:0009987,GO:0019538,GO:0030529,GO:0032991,GO:0034645,GO:0043167,GO:0043169,GO:0043170,GO:0043226,GO:0043228,GO:0043229,GO:0043232,GO:0044237,GO:0044238,GO:0044249,GO:0044260,GO:0044267,GO:0044424,GO:0044444,GO:0044464,GO:0046872,GO:0071704,GO:1901576
CB380918	F532	18	ambient	13	2.29877	1.19984	0.207997	N.S.	TRUB_FLAJ1^TRUB_FLAJ1^Q:185-430,H:138-217^48.78%ID^E:5.66e-19^RecName: Full=tRNA pseudouridine synthase B {ECO:0000255|HAMAP-Rule:MF_01080};^Bacteria; Bacteroidetes; Flavobacteriia; Flavobacteriales; Flavobacteriaceae; Flavobacterium	.	.	COG0130^Responsible for synthesis of pseudouridine from uracil- 55 in the psi GC loop of transfer RNAs (By similarity)	GO:0009982^molecular_function^pseudouridine synthase activity`GO:0003723^molecular_function^RNA binding`GO:0031119^biological_process^tRNA pseudouridine synthesis	.	GO:0001522,GO:0003674,GO:0003676,GO:0003723,GO:0003824,GO:0005488,GO:0006139,GO:0006399,GO:0006400,GO:0006725,GO:0006807,GO:0008033,GO:0008150,GO:0008152,GO:0009451,GO:0009982,GO:0009987,GO:0016070,GO:0016853,GO:0016866,GO:0031119,GO:0034470,GO:0034641,GO:0034660,GO:0043170,GO:0043412,GO:0044237,GO:0044238,GO:0044260,GO:0046483,GO:0071704,GO:0090304,GO:0097159,GO:1901360,GO:1901363
CB381033	F532	18	heated	13	2.14968	1.00176	0.971718	N.S.	CPRF2_PETCR^CPRF2_PETCR^Q:3-380,H:187-314^63.281%ID^E:4.66e-37^RecName: Full=Light-inducible protein CPRF2;^Eukaryota; Viridiplantae; Streptophyta; Embryophyta; Tracheophyta; Spermatophyta; Magnoliophyta; eudicotyledons; Gunneridae; Pentapetalae; asterids; campanulids; Apiales; Apiaceae; Apioideae; apioid superclade; Apieae; Petroselinum	CPRF2_PETCR^CPRF2_PETCR^Q:1-126,H:187-314^63.281%ID^E:6.96e-39^RecName: Full=Light-inducible protein CPRF2;^Eukaryota; Viridiplantae; Streptophyta; Embryophyta; Tracheophyta; Spermatophyta; Magnoliophyta; eudicotyledons; Gunneridae; Pentapetalae; asterids; campanulids; Apiales; Apiaceae; Apioideae; apioid superclade; Apieae; Petroselinum	PF07716.12^bZIP_2^Basic region leucine zipper^13-63^E:1.2e-06`PF00170.18^bZIP_1^bZIP transcription factor^14-64^E:5.3e-11`PF12498.5^bZIP_C^Basic leucine-zipper C terminal^81-126^E:1.4e-21	.	GO:0005634^cellular_component^nucleus`GO:0043565^molecular_function^sequence-specific DNA binding`GO:0003700^molecular_function^transcription factor activity, sequence-specific DNA binding`GO:0006351^biological_process^transcription, DNA-templated	GO:0003700^molecular_function^transcription factor activity, sequence-specific DNA binding`GO:0043565^molecular_function^sequence-specific DNA binding`GO:0006355^biological_process^regulation of transcription, DNA-templated	GO:0001071,GO:0003674,GO:0003676,GO:0003677,GO:0003700,GO:0005488,GO:0005575,GO:0005634,GO:0006139,GO:0006351,GO:0006355,GO:0006725,GO:0006807,GO:0008150,GO:0008152,GO:0009058,GO:0009059,GO:0009889,GO:0009987,GO:0010468,GO:0010556,GO:0016070,GO:0018130,GO:0019219,GO:0019222,GO:0019438,GO:0031323,GO:0031326,GO:0032774,GO:0034641,GO:0034645,GO:0034654,GO:0043170,GO:0043226,GO:0043227,GO:0043229,GO:…
CB381066	F532	4	ambient	12	2.45301	1.03411	0.401104	N.S.	.	.	PF07800.9^DUF1644^Protein of unknown function (DUF1644)^49-156^E:3.9e-44	.	.	.	#N/A
CB381106	F635	18	ambient	13	1.72341	1.51257	0.846272	N.S.	NOP56_SCHPO^NOP56_SCHPO^Q:40-585,H:10-190^53.552%ID^E:5.93e-59^RecName: Full=Nucleolar protein 56;^Eukaryota; Fungi; Dikarya; Ascomycota; Taphrinomycotina; Schizosaccharomycetes; Schizosaccharomycetales; Schizosaccharomycetaceae; Schizosaccharomyces	NOP56_SCHPO^NOP56_SCHPO^Q:14-195,H:10-190^53.552%ID^E:5.34e-59^RecName: Full=Nucleolar protein 56;^Eukaryota; Fungi; Dikarya; Ascomycota; Taphrinomycotina; Schizosaccharomycetes; Schizosaccharomycetales; Schizosaccharomycetaceae; Schizosaccharomyces	PF08156.10^NOP5NT^NOP5NT (NUC127) domain^15-73^E:2.6e-14	.	GO:0031428^cellular_component^box C/D snoRNP complex`GO:0005730^cellular_component^nucleolus`GO:0005634^cellular_component^nucleus`GO:0030532^cellular_component^small nuclear ribonucleoprotein complex`GO:0005732^cellular_component^small nucleolar ribonucleoprotein complex`GO:0032040^cellular_component^small-subunit processome`GO:0030515^molecular_function^snoRNA binding`GO:0000154^biological_proc…	.	GO:0000154,GO:0003674,GO:0003676,GO:0003723,GO:0005488,GO:0005575,GO:0005634,GO:0005730,GO:0005732,GO:0006139,GO:0006364,GO:0006725,GO:0006807,GO:0008150,GO:0008152,GO:0009451,GO:0009987,GO:0016070,GO:0016072,GO:0030515,GO:0030529,GO:0030532,GO:0030684,GO:0031428,GO:0032040,GO:0032991,GO:0034470,GO:0034641,GO:0034660,GO:0043170,GO:0043226,GO:0043227,GO:0043228,GO:0043229,GO:0043231,GO:0043232,GO:…
CB381210	F635	4	heated	13	2.28387	-2.04545	0.0743482	N.S.	MRT4_BOVIN^MRT4_BOVIN^Q:101-553,H:11-159^50.993%ID^E:3.55e-43^RecName: Full=mRNA turnover protein 4 homolog {ECO:0000250|UniProtKB:P33201};^Eukaryota; Metazoa; Chordata; Craniata; Vertebrata; Euteleostomi; Mammalia; Eutheria; Laurasiatheria; Cetartiodactyla; Ruminantia; Pecora; Bovidae; Bovinae; Bos	MRT4_BOVIN^MRT4_BOVIN^Q:20-184,H:3-159^49.091%ID^E:3.1e-43^RecName: Full=mRNA turnover protein 4 homolog {ECO:0000250|UniProtKB:P33201};^Eukaryota; Metazoa; Chordata; Craniata; Vertebrata; Euteleostomi; Mammalia; Eutheria; Laurasiatheria; Cetartiodactyla; Ruminantia; Pecora; Bovidae; Bovinae; Bos	PF00466.17^Ribosomal_L10^Ribosomal protein L10^45-144^E:2.3e-21	COG0244^50s ribosomal protein L10	GO:0005737^cellular_component^cytoplasm`GO:0031965^cellular_component^nuclear membrane`GO:0005730^cellular_component^nucleolus`GO:0005654^cellular_component^nucleoplasm`GO:0044822^molecular_function^poly(A) RNA binding`GO:0042254^biological_process^ribosome biogenesis	GO:0042254^biological_process^ribosome biogenesis`GO:0005622^cellular_component^intracellular	GO:0003674,GO:0003676,GO:0003723,GO:0005488,GO:0005575,GO:0005622,GO:0005654,GO:0005730,GO:0005737,GO:0008150,GO:0016020,GO:0022613,GO:0031090,GO:0031965,GO:0042254,GO:0043226,GO:0043228,GO:0043229,GO:0043232,GO:0044085,GO:0044422,GO:0044424,GO:0044428,GO:0044446,GO:0044464,GO:0044822,GO:0071840,GO:0097159,GO:1901363
CB381273	F635	18	ambient	12	2.66011	0.586693	0.0137152	N.S.	EF1A_ORYSJ^EF1A_ORYSJ^Q:16-393,H:311-436^97.619%ID^E:3.76e-83^RecName: Full=Elongation factor 1-alpha;^Eukaryota; Viridiplantae; Streptophyta; Embryophyta; Tracheophyta; Spermatophyta; Magnoliophyta; Liliopsida; Poales; Poaceae; BOP clade; Oryzoideae; Oryzeae; Oryzinae; Oryza	EF1A_ORYSJ^EF1A_ORYSJ^Q:6-142,H:311-447^97.81%ID^E:4.99e-91^RecName: Full=Elongation factor 1-alpha;^Eukaryota; Viridiplantae; Streptophyta; Embryophyta; Tracheophyta; Spermatophyta; Magnoliophyta; Liliopsida; Poales; Poaceae; BOP clade; Oryzoideae; Oryzeae; Oryzinae; Oryza	PF03143.14^GTP_EFTU_D3^Elongation factor Tu C-terminal domain^16-124^E:7.9e-40	COG5256^This protein promotes the GTP-dependent binding of aminoacyl-tRNA to the A-site of ribosomes during protein biosynthesis (By similarity)	GO:0005737^cellular_component^cytoplasm`GO:0005622^cellular_component^intracellular`GO:0005525^molecular_function^GTP binding`GO:0003924^molecular_function^GTPase activity`GO:0003746^molecular_function^translation elongation factor activity	.	GO:0000166,GO:0001882,GO:0001883,GO:0003674,GO:0003676,GO:0003723,GO:0003746,GO:0003824,GO:0003924,GO:0005488,GO:0005525,GO:0005575,GO:0005622,GO:0005737,GO:0008135,GO:0016462,GO:0016787,GO:0016817,GO:0016818,GO:0017076,GO:0017111,GO:0019001,GO:0032549,GO:0032550,GO:0032553,GO:0032555,GO:0032561,GO:0035639,GO:0036094,GO:0043167,GO:0043168,GO:0044424,GO:0044464,GO:0097159,GO:0097367,GO:1901265,GO:…
CB381276	F532	18	heated	13	2.23487	0.61692	0.181218	N.S.	ASF1B_ARATH^ASF1B_ARATH^Q:77-577,H:4-170^82.036%ID^E:6e-94^RecName: Full=Histone chaperone ASF1B;^Eukaryota; Viridiplantae; Streptophyta; Embryophyta; Tracheophyta; Spermatophyta; Magnoliophyta; eudicotyledons; Gunneridae; Pentapetalae; rosids; malvids; Brassicales; Brassicaceae; Camelineae; Arabidopsis	ASF1A_ARATH^ASF1A_ARATH^Q:23-207,H:1-176^75.135%ID^E:1.33e-96^RecName: Full=Probable histone chaperone ASF1A;^Eukaryota; Viridiplantae; Streptophyta; Embryophyta; Tracheophyta; Spermatophyta; Magnoliophyta; eudicotyledons; Gunneridae; Pentapetalae; rosids; malvids; Brassicales; Brassicaceae; Camelineae; Arabidopsis	PF04729.10^ASF1_hist_chap^ASF1 like histone chaperone^23-175^E:5e-69	COG5137^ASF1 anti-silencing function 1 homolog	GO:0005737^cellular_component^cytoplasm`GO:0005634^cellular_component^nucleus`GO:0051301^biological_process^cell division`GO:0006333^biological_process^chromatin assembly or disassembly`GO:0016568^biological_process^chromatin modification`GO:0000724^biological_process^double-strand break repair via homologous recombination`GO:0031567^biological_process^mitotic cell size control checkpoint`GO:0008…	GO:0006333^biological_process^chromatin assembly or disassembly`GO:0005634^cellular_component^nucleus	GO:0000075,GO:0000724,GO:0000725,GO:0000902,GO:0000904,GO:0005575,GO:0005634,GO:0005737,GO:0006139,GO:0006259,GO:0006281,GO:0006302,GO:0006310,GO:0006325,GO:0006333,GO:0006351,GO:0006355,GO:0006725,GO:0006807,GO:0006950,GO:0006974,GO:0007093,GO:0007346,GO:0008150,GO:0008152,GO:0008361,GO:0009058,GO:0009059,GO:0009653,GO:0009889,GO:0009987,GO:0010091,GO:0010468,GO:0010556,GO:0016043,GO:0016070,GO:…
CB381329	F635	18	heated	13	2.50865	1.26431	0.281465	N.S.	.	.	.	.	.	.	#N/A
CB381341	F635	18	heated	13	2.26335	1.67276	0.105109	N.S.	H2B2_WHEAT^H2B2_WHEAT^Q:242-535,H:53-150^96.939%ID^E:5.59e-53^RecName: Full=Histone H2B.2;^Eukaryota; Viridiplantae; Streptophyta; Embryophyta; Tracheophyta; Spermatophyta; Magnoliophyta; Liliopsida; Poales; Poaceae; BOP clade; Pooideae; Triticodae; Triticeae; Triticinae; Triticum	H2B2_WHEAT^H2B2_WHEAT^Q:78-178,H:50-150^95.05%ID^E:1.54e-61^RecName: Full=Histone H2B.2;^Eukaryota; Viridiplantae; Streptophyta; Embryophyta; Tracheophyta; Spermatophyta; Magnoliophyta; Liliopsida; Poales; Poaceae; BOP clade; Pooideae; Triticodae; Triticeae; Triticinae; Triticum	PF00125.21^Histone^Core histone H2A/H2B/H3/H4^82-154^E:1.8e-17`PF00808.20^CBFD_NFYB_HMF^Histone-like transcription factor (CBF/NF-Y) and archaeal histone^96-151^E:0.00023	.	GO:0000786^cellular_component^nucleosome`GO:0005634^cellular_component^nucleus`GO:0003677^molecular_function^DNA binding	GO:0003677^molecular_function^DNA binding	GO:0000786,GO:0003674,GO:0003676,GO:0003677,GO:0005488,GO:0005575,GO:0005634,GO:0032991,GO:0032993,GO:0043226,GO:0043227,GO:0043229,GO:0043231,GO:0043234,GO:0044422,GO:0044424,GO:0044427,GO:0044446,GO:0044464,GO:0044815,GO:0097159,GO:1901363,GO:1990104
CB381504	F532	18	ambient	12	2.4975	-0.261724	0.720691	N.S.	RBP1C_ARATH^RBP1C_ARATH^Q:11-427,H:45-180^62.411%ID^E:1.18e-57^RecName: Full=Ran-binding protein 1 homolog c;^Eukaryota; Viridiplantae; Streptophyta; Embryophyta; Tracheophyta; Spermatophyta; Magnoliophyta; eudicotyledons; Gunneridae; Pentapetalae; rosids; malvids; Brassicales; Brassicaceae; Camelineae; Arabidopsis	RBP1C_ARATH^RBP1C_ARATH^Q:4-144,H:45-182^62.238%ID^E:4.51e-59^RecName: Full=Ran-binding protein 1 homolog c;^Eukaryota; Viridiplantae; Streptophyta; Embryophyta; Tracheophyta; Spermatophyta; Magnoliophyta; eudicotyledons; Gunneridae; Pentapetalae; rosids; malvids; Brassicales; Brassicaceae; Camelineae; Arabidopsis	PF00638.15^Ran_BP1^RanBP1 domain^4-115^E:1.1e-40	COG5171^ran binding protein	GO:0005643^cellular_component^nuclear pore`GO:0051028^biological_process^mRNA transport`GO:0000060^biological_process^protein import into nucleus, translocation	GO:0046907^biological_process^intracellular transport	GO:0000060,GO:0005575,GO:0005643,GO:0006810,GO:0006886,GO:0008104,GO:0008150,GO:0015031,GO:0015931,GO:0032991,GO:0033036,GO:0043234,GO:0044422,GO:0044424,GO:0044425,GO:0044428,GO:0044446,GO:0044464,GO:0044699,GO:0044765,GO:0045184,GO:0046907,GO:0046930,GO:0050657,GO:0050658,GO:0051028,GO:0051179,GO:0051234,GO:0051236,GO:0051649,GO:0071702,GO:0071705,GO:1902578,GO:1902582
CB381581	F532	4	ambient	12	2.56509	1.15658	0.249364	N.S.	SPB1_ASPFU^SPB1_ASPFU^Q:46-597,H:138-327^43.75%ID^E:2.19e-44^RecName: Full=AdoMet-dependent rRNA methyltransferase spb1 {ECO:0000255|HAMAP-Rule:MF_03163};^Eukaryota; Fungi; Dikarya; Ascomycota; Pezizomycotina; Eurotiomycetes; Eurotiomycetidae; Eurotiales; Aspergillaceae; Aspergillus	SPB1_ASPFU^SPB1_ASPFU^Q:16-199,H:138-327^43.75%ID^E:1.97e-44^RecName: Full=AdoMet-dependent rRNA methyltransferase spb1 {ECO:0000255|HAMAP-Rule:MF_03163};^Eukaryota; Fungi; Dikarya; Ascomycota; Pezizomycotina; Eurotiomycetes; Eurotiomycetidae; Eurotiales; Aspergillaceae; Aspergillus	PF01728.16^FtsJ^FtsJ-like methyltransferase^18-78^E:5.6e-14`PF11861.5^DUF3381^Domain of unknown function (DUF3381)^111-199^E:1.4e-28	.	GO:0044732^cellular_component^mitotic spindle pole body`GO:0005730^cellular_component^nucleolus`GO:0030687^cellular_component^preribosome, large subunit precursor`GO:0070039^molecular_function^rRNA (guanosine-2'-O-)-methyltransferase activity`GO:0008650^molecular_function^rRNA (uridine-2'-O-)-methyltransferase activity`GO:0000453^biological_process^enzyme-directed rRNA 2'-O-methylation`GO:0000466…	GO:0008168^molecular_function^methyltransferase activity`GO:0032259^biological_process^methylation	GO:0000154,GO:0000451,GO:0000453,GO:0000460,GO:0000463,GO:0000466,GO:0000470,GO:0001510,GO:0003674,GO:0003824,GO:0005575,GO:0005730,GO:0005815,GO:0005816,GO:0006139,GO:0006364,GO:0006725,GO:0006807,GO:0008150,GO:0008152,GO:0008168,GO:0008171,GO:0008173,GO:0008649,GO:0008650,GO:0008757,GO:0009451,GO:0009987,GO:0016070,GO:0016072,GO:0016435,GO:0016436,GO:0016740,GO:0016741,GO:0030529,GO:0030684,GO:…
CB410973	F532	18	heated	13	2.60131	1.64782	0.52581	N.S.	PEAM2_ARATH^PEAM2_ARATH^Q:79-375,H:8-106^75.758%ID^E:2.74e-47^RecName: Full=Phosphomethylethanolamine N-methyltransferase;^Eukaryota; Viridiplantae; Streptophyta; Embryophyta; Tracheophyta; Spermatophyta; Magnoliophyta; eudicotyledons; Gunneridae; Pentapetalae; rosids; malvids; Brassicales; Brassicaceae; Camelineae; Arabidopsis	PEAM2_ARATH^PEAM2_ARATH^Q:27-125,H:8-106^75.758%ID^E:1.61e-47^RecName: Full=Phosphomethylethanolamine N-methyltransferase;^Eukaryota; Viridiplantae; Streptophyta; Embryophyta; Tracheophyta; Spermatophyta; Magnoliophyta; eudicotyledons; Gunneridae; Pentapetalae; rosids; malvids; Brassicales; Brassicaceae; Camelineae; Arabidopsis	.	ENOG410XP5G^Methyltransferase	GO:0005737^cellular_component^cytoplasm`GO:0000234^molecular_function^phosphoethanolamine N-methyltransferase activity`GO:0006656^biological_process^phosphatidylcholine biosynthetic process	.	GO:0000234,GO:0003674,GO:0003824,GO:0005575,GO:0005737,GO:0006066,GO:0006576,GO:0006629,GO:0006644,GO:0006650,GO:0006656,GO:0006793,GO:0006796,GO:0006807,GO:0008150,GO:0008152,GO:0008168,GO:0008170,GO:0008610,GO:0008654,GO:0008757,GO:0009058,GO:0009308,GO:0009987,GO:0016740,GO:0016741,GO:0019637,GO:0034641,GO:0042439,GO:0044106,GO:0044237,GO:0044238,GO:0044249,GO:0044255,GO:0044281,GO:0044283,GO:…
CB411132	F532	4	ambient	13	2.63195	0.845843	0.0161692	N.S.	NDK1_SACOF^NDK1_SACOF^Q:10-456,H:1-149^97.987%ID^E:9.94e-103^RecName: Full=Nucleoside diphosphate kinase 1;^Eukaryota; Viridiplantae; Streptophyta; Embryophyta; Tracheophyta; Spermatophyta; Magnoliophyta; Liliopsida; Poales; Poaceae; PACMAD clade; Panicoideae; Andropogonodae; Andropogoneae; Saccharinae; Saccharum; Saccharum officinarum complex	NDK1_SACOF^NDK1_SACOF^Q:4-152,H:1-149^97.987%ID^E:2.15e-103^RecName: Full=Nucleoside diphosphate kinase 1;^Eukaryota; Viridiplantae; Streptophyta; Embryophyta; Tracheophyta; Spermatophyta; Magnoliophyta; Liliopsida; Poales; Poaceae; PACMAD clade; Panicoideae; Andropogonodae; Andropogoneae; Saccharinae; Saccharum; Saccharum officinarum complex	PF00334.16^NDK^Nucleoside diphosphate kinase^5-136^E:4.6e-55	.	GO:0005524^molecular_function^ATP binding`GO:0046872^molecular_function^metal ion binding`GO:0004550^molecular_function^nucleoside diphosphate kinase activity`GO:0006241^biological_process^CTP biosynthetic process`GO:0006183^biological_process^GTP biosynthetic process`GO:0006228^biological_process^UTP biosynthetic process	GO:0004550^molecular_function^nucleoside diphosphate kinase activity`GO:0006165^biological_process^nucleoside diphosphate phosphorylation`GO:0006183^biological_process^GTP biosynthetic process`GO:0006228^biological_process^UTP biosynthetic process`GO:0006241^biological_process^CTP biosynthetic process	GO:0000166,GO:0001882,GO:0001883,GO:0003674,GO:0003824,GO:0004550,GO:0005488,GO:0005524,GO:0006139,GO:0006163,GO:0006164,GO:0006165,GO:0006183,GO:0006213,GO:0006220,GO:0006221,GO:0006228,GO:0006241,GO:0006725,GO:0006753,GO:0006793,GO:0006796,GO:0006807,GO:0008150,GO:0008152,GO:0009058,GO:0009116,GO:0009117,GO:0009119,GO:0009132,GO:0009141,GO:0009142,GO:0009144,GO:0009145,GO:0009147,GO:0009148,GO:…
CB603774	F532	4	heated	12	2.55296	-2.14317	0.467096	N.S.	NOP56_HUMAN^NOP56_HUMAN^Q:596-60,H:231-409^69.832%ID^E:1.54e-85^RecName: Full=Nucleolar protein 56;^Eukaryota; Metazoa; Chordata; Craniata; Vertebrata; Euteleostomi; Mammalia; Eutheria; Euarchontoglires; Primates; Haplorrhini; Catarrhini; Hominidae; Homo	NOP56_HUMAN^NOP56_HUMAN^Q:6-184,H:231-409^69.832%ID^E:8.61e-86^RecName: Full=Nucleolar protein 56;^Eukaryota; Metazoa; Chordata; Craniata; Vertebrata; Euteleostomi; Mammalia; Eutheria; Euarchontoglires; Primates; Haplorrhini; Catarrhini; Hominidae; Homo	PF01798.15^Nop^snoRNA binding domain, fibrillarin^12-181^E:1.5e-67	COG1498^Nucleolar protein	GO:0031428^cellular_component^box C/D snoRNP complex`GO:0005737^cellular_component^cytoplasm`GO:0016020^cellular_component^membrane`GO:0005730^cellular_component^nucleolus`GO:0005654^cellular_component^nucleoplasm`GO:0070761^cellular_component^pre-snoRNP complex`GO:0005732^cellular_component^small nucleolar ribonucleoprotein complex`GO:0032040^cellular_component^small-subunit processome`GO:199022…	.	GO:0000154,GO:0003674,GO:0003676,GO:0003723,GO:0005488,GO:0005515,GO:0005575,GO:0005654,GO:0005730,GO:0005732,GO:0005737,GO:0006139,GO:0006364,GO:0006725,GO:0006807,GO:0008150,GO:0008152,GO:0009451,GO:0009987,GO:0016020,GO:0016070,GO:0016072,GO:0019899,GO:0030515,GO:0030529,GO:0030684,GO:0031428,GO:0032040,GO:0032991,GO:0034470,GO:0034641,GO:0034660,GO:0043170,GO:0043226,GO:0043228,GO:0043229,GO:…
CB603828	F635	4	ambient	13	2.46237	-0.624629	0.289016	N.S.	Y3130_ARATH^Y3130_ARATH^Q:577-347,H:353-429^63.636%ID^E:1.85e-24^RecName: Full=Receptor-like serine/threonine-protein kinase At3g01300;^Eukaryota; Viridiplantae; Streptophyta; Embryophyta; Tracheophyta; Spermatophyta; Magnoliophyta; eudicotyledons; Gunneridae; Pentapetalae; rosids; malvids; Brassicales; Brassicaceae; Camelineae; Arabidopsis	.	.	COG0515^Serine Threonine protein kinase	GO:0016021^cellular_component^integral component of membrane`GO:0005886^cellular_component^plasma membrane`GO:0005524^molecular_function^ATP binding`GO:0004674^molecular_function^protein serine/threonine kinase activity	.	GO:0000166,GO:0001882,GO:0001883,GO:0003674,GO:0003824,GO:0004672,GO:0004674,GO:0005488,GO:0005524,GO:0005575,GO:0005886,GO:0016020,GO:0016021,GO:0016301,GO:0016740,GO:0016772,GO:0016773,GO:0017076,GO:0030554,GO:0031224,GO:0032549,GO:0032550,GO:0032553,GO:0032555,GO:0032559,GO:0035639,GO:0036094,GO:0043167,GO:0043168,GO:0044425,GO:0044464,GO:0097159,GO:0097367,GO:1901265,GO:1901363
CB603838	F532	18	heated	13	2.3433	1.99953	0.309719	N.S.	SODM4_MAIZE^SODM4_MAIZE^Q:604-20,H:39-233^98.974%ID^E:5.37e-140^RecName: Full=Superoxide dismutase [Mn] 3.4, mitochondrial;^Eukaryota; Viridiplantae; Streptophyta; Embryophyta; Tracheophyta; Spermatophyta; Magnoliophyta; Liliopsida; Poales; Poaceae; PACMAD clade; Panicoideae; Andropogonodae; Andropogoneae; Tripsacinae; Zea	SODM4_MAIZE^SODM4_MAIZE^Q:1-195,H:39-233^98.974%ID^E:3.95e-140^RecName: Full=Superoxide dismutase [Mn] 3.4, mitochondrial;^Eukaryota; Viridiplantae; Streptophyta; Embryophyta; Tracheophyta; Spermatophyta; Magnoliophyta; Liliopsida; Poales; Poaceae; PACMAD clade; Panicoideae; Andropogonodae; Andropogoneae; Tripsacinae; Zea	PF00081.19^Sod_Fe_N^Iron/manganese superoxide dismutases, alpha-hairpin domain^2-75^E:1e-28`PF02777.15^Sod_Fe_C^Iron/manganese superoxide dismutases, C-terminal domain^85-186^E:1.6e-36	COG0605^Destroys radicals which are normally produced within the cells and which are toxic to biological systems (By similarity)	GO:0005759^cellular_component^mitochondrial matrix`GO:0046872^molecular_function^metal ion binding`GO:0004784^molecular_function^superoxide dismutase activity	GO:0004784^molecular_function^superoxide dismutase activity`GO:0046872^molecular_function^metal ion binding`GO:0006801^biological_process^superoxide metabolic process`GO:0055114^biological_process^oxidation-reduction process	GO:0003674,GO:0003824,GO:0004784,GO:0005488,GO:0005575,GO:0005759,GO:0006801,GO:0008150,GO:0008152,GO:0009987,GO:0016209,GO:0016491,GO:0016721,GO:0031974,GO:0043167,GO:0043169,GO:0043233,GO:0044237,GO:0044422,GO:0044424,GO:0044429,GO:0044444,GO:0044446,GO:0044464,GO:0044699,GO:0044710,GO:0046872,GO:0055114,GO:0070013,GO:0072593
CB604287	F532	4	heated	12	2.74186	-1.70957	0.258119	N.S.	NOSIP_CAEEL^NOSIP_CAEEL^Q:583-257,H:126-242^29.921%ID^E:3.68e-07^RecName: Full=Nitric oxide synthase-interacting protein homolog;^Eukaryota; Metazoa; Ecdysozoa; Nematoda; Chromadorea; Rhabditida; Rhabditoidea; Rhabditidae; Peloderinae; Caenorhabditis`NOSIP_CAEEL^NOSIP_CAEEL^Q:156-91,H:276-297^40.909%ID^E:3.68e-07^RecName: Full=Nitric oxide synthase-interacting protein homolog;^Eukaryota; Metazoa;…	NOSIP_XENLA^NOSIP_XENLA^Q:32-123,H:150-243^32.292%ID^E:1.7e-07^RecName: Full=Nitric oxide synthase-interacting protein;^Eukaryota; Metazoa; Chordata; Craniata; Vertebrata; Euteleostomi; Amphibia; Batrachia; Anura; Pipoidea; Pipidae; Xenopodinae; Xenopus; Xenopus	.	.	GO:0005737^cellular_component^cytoplasm`GO:0005634^cellular_component^nucleus`GO:0050999^biological_process^regulation of nitric-oxide synthase activity	.	GO:0005575,GO:0005634,GO:0005737,GO:0008150,GO:0019222,GO:0032768,GO:0043226,GO:0043227,GO:0043229,GO:0043231,GO:0044424,GO:0044464,GO:0050789,GO:0050790,GO:0050999,GO:0051341,GO:0065007,GO:0065009
CB604473	F532	4	ambient	12	2.45682	0.80562	0.197424	N.S.	TCPE2_AVESA^TCPE2_AVESA^Q:582-118,H:381-535^89.677%ID^E:4.85e-82^RecName: Full=T-complex protein 1 subunit epsilon;^Eukaryota; Viridiplantae; Streptophyta; Embryophyta; Tracheophyta; Spermatophyta; Magnoliophyta; Liliopsida; Poales; Poaceae; BOP clade; Pooideae; Poodae; Poeae; Aveninae; Avena	TCPE2_AVESA^TCPE2_AVESA^Q:1-122,H:381-502^88.525%ID^E:1.15e-70^RecName: Full=T-complex protein 1 subunit epsilon;^Eukaryota; Viridiplantae; Streptophyta; Embryophyta; Tracheophyta; Spermatophyta; Magnoliophyta; Liliopsida; Poales; Poaceae; BOP clade; Pooideae; Poodae; Poeae; Aveninae; Avena	PF00118.21^Cpn60_TCP1^TCP-1/cpn60 chaperonin family^1-122^E:3.3e-33	.	GO:0005737^cellular_component^cytoplasm`GO:0005524^molecular_function^ATP binding`GO:0006457^biological_process^protein folding	GO:0005524^molecular_function^ATP binding	GO:0000166,GO:0001882,GO:0001883,GO:0003674,GO:0005488,GO:0005524,GO:0005575,GO:0005737,GO:0006457,GO:0008150,GO:0008152,GO:0009987,GO:0017076,GO:0019538,GO:0030554,GO:0032549,GO:0032550,GO:0032553,GO:0032555,GO:0032559,GO:0035639,GO:0036094,GO:0043167,GO:0043168,GO:0043170,GO:0044237,GO:0044238,GO:0044260,GO:0044267,GO:0044424,GO:0044464,GO:0071704,GO:0097159,GO:0097367,GO:1901265,GO:1901363
CB604500	F532	18	heated	13	2.31611	1.35899	0.114488	N.S.	UPTG_MAIZE^UPTG_MAIZE^Q:564-187,H:239-364^100%ID^E:8.84e-87^RecName: Full=Alpha-1,4-glucan-protein synthase [UDP-forming];^Eukaryota; Viridiplantae; Streptophyta; Embryophyta; Tracheophyta; Spermatophyta; Magnoliophyta; Liliopsida; Poales; Poaceae; PACMAD clade; Panicoideae; Andropogonodae; Andropogoneae; Tripsacinae; Zea	UPTG_MAIZE^UPTG_MAIZE^Q:1-126,H:239-364^100%ID^E:7.16e-88^RecName: Full=Alpha-1,4-glucan-protein synthase [UDP-forming];^Eukaryota; Viridiplantae; Streptophyta; Embryophyta; Tracheophyta; Spermatophyta; Magnoliophyta; Liliopsida; Poales; Poaceae; PACMAD clade; Panicoideae; Andropogonodae; Andropogoneae; Tripsacinae; Zea	PF03214.10^RGP^Reversibly glycosylated polypeptide^2-114^E:1.4e-49	ENOG411144T^reversibly glycosylated polypeptide	GO:0005618^cellular_component^cell wall`GO:0005576^cellular_component^extracellular region`GO:0005794^cellular_component^Golgi apparatus`GO:0009506^cellular_component^plasmodesma`GO:0016866^molecular_function^intramolecular transferase activity`GO:0016757^molecular_function^transferase activity, transferring glycosyl groups`GO:0071555^biological_process^cell wall organization`GO:0030244^biologica…	GO:0016866^molecular_function^intramolecular transferase activity`GO:0030244^biological_process^cellulose biosynthetic process	GO:0000271,GO:0003674,GO:0003824,GO:0005575,GO:0005576,GO:0005618,GO:0005794,GO:0005911,GO:0005975,GO:0005976,GO:0006073,GO:0008150,GO:0008152,GO:0009058,GO:0009059,GO:0009250,GO:0009506,GO:0009987,GO:0016043,GO:0016051,GO:0016740,GO:0016757,GO:0016853,GO:0016866,GO:0030054,GO:0030243,GO:0030244,GO:0030312,GO:0033692,GO:0034637,GO:0034645,GO:0043170,GO:0043226,GO:0043227,GO:0043229,GO:0043231,GO:…
CB604503	F635	4	ambient	13	2.6555	-0.51357	0.0473041	N.S.	SUN1_ARATH^SUN1_ARATH^Q:539-276,H:367-452^55.682%ID^E:7.05e-25^RecName: Full=Protein SAD1/UNC-84 domain protein 1 {ECO:0000303|PubMed:19807882};^Eukaryota; Viridiplantae; Streptophyta; Embryophyta; Tracheophyta; Spermatophyta; Magnoliophyta; eudicotyledons; Gunneridae; Pentapetalae; rosids; malvids; Brassicales; Brassicaceae; Camelineae; Arabidopsis	.	.	ENOG410YM6S^nuclear matrix anchoring at nuclear membrane	GO:0005856^cellular_component^cytoskeleton`GO:0005783^cellular_component^endoplasmic reticulum`GO:0005789^cellular_component^endoplasmic reticulum membrane`GO:0016021^cellular_component^integral component of membrane`GO:0005635^cellular_component^nuclear envelope`GO:0005637^cellular_component^nuclear inner membrane`GO:0009524^cellular_component^phragmoplast`GO:0043495^molecular_function^protein a…	.	GO:0003674,GO:0005488,GO:0005515,GO:0005575,GO:0005635,GO:0005637,GO:0005783,GO:0005789,GO:0005856,GO:0006461,GO:0006996,GO:0006997,GO:0008104,GO:0008150,GO:0009524,GO:0009987,GO:0016020,GO:0016021,GO:0016043,GO:0019866,GO:0022607,GO:0031090,GO:0031224,GO:0031965,GO:0031967,GO:0031975,GO:0033036,GO:0033365,GO:0034504,GO:0034613,GO:0043226,GO:0043227,GO:0043228,GO:0043229,GO:0043231,GO:0043232,GO:…
CB604686	F635	18	heated	13	2.34502	3.48382	0.0902677	N.S.	Y1601_CHLCH^Y1601_CHLCH^Q:533-81,H:48-187^31.373%ID^E:4.1e-15^RecName: Full=UPF0301 protein Cag_1601 {ECO:0000255|HAMAP-Rule:MF_00758};^Bacteria; Chlorobi; Chlorobia; Chlorobiales; Chlorobiaceae; Chlorobium/Pelodictyon group; Chlorobium	Y1601_CHLCH^Y1601_CHLCH^Q:1-151,H:48-187^31.373%ID^E:2.25e-15^RecName: Full=UPF0301 protein Cag_1601 {ECO:0000255|HAMAP-Rule:MF_00758};^Bacteria; Chlorobi; Chlorobia; Chlorobiales; Chlorobiaceae; Chlorobium/Pelodictyon group; Chlorobium	PF02622.12^DUF179^Uncharacterized ACR, COG1678^2-136^E:2.4e-19	COG1678^UPF0301 protein	.	.	#N/A
CB604745	F635	4	ambient	13	2.26926	-2.38618	0.15076	N.S.	R15A1_ARATH^R15A1_ARATH^Q:461-72,H:1-130^94.615%ID^E:1.8e-86^RecName: Full=40S ribosomal protein S15a-1;^Eukaryota; Viridiplantae; Streptophyta; Embryophyta; Tracheophyta; Spermatophyta; Magnoliophyta; eudicotyledons; Gunneridae; Pentapetalae; rosids; malvids; Brassicales; Brassicaceae; Camelineae; Arabidopsis	R15A1_ARATH^R15A1_ARATH^Q:11-140,H:1-130^94.615%ID^E:6.81e-87^RecName: Full=40S ribosomal protein S15a-1;^Eukaryota; Viridiplantae; Streptophyta; Embryophyta; Tracheophyta; Spermatophyta; Magnoliophyta; eudicotyledons; Gunneridae; Pentapetalae; rosids; malvids; Brassicales; Brassicaceae; Camelineae; Arabidopsis	PF00410.16^Ribosomal_S8^Ribosomal protein S8^17-140^E:3e-21	COG0096^One of the primary rRNA binding proteins, it binds directly to 16S rRNA central domain where it helps coordinate assembly of the platform of the 30S subunit (By similarity)	GO:0005618^cellular_component^cell wall`GO:0005829^cellular_component^cytosol`GO:0022626^cellular_component^cytosolic ribosome`GO:0022627^cellular_component^cytosolic small ribosomal subunit`GO:0016020^cellular_component^membrane`GO:0005886^cellular_component^plasma membrane`GO:0009506^cellular_component^plasmodesma`GO:0005774^cellular_component^vacuolar membrane`GO:0003735^molecular_function^str…	GO:0003735^molecular_function^structural constituent of ribosome`GO:0006412^biological_process^translation`GO:0005840^cellular_component^ribosome	GO:0003674,GO:0003735,GO:0005198,GO:0005575,GO:0005618,GO:0005774,GO:0005829,GO:0005840,GO:0005886,GO:0005911,GO:0006412,GO:0008150,GO:0008152,GO:0009058,GO:0009059,GO:0009506,GO:0009987,GO:0015935,GO:0016020,GO:0019538,GO:0022626,GO:0022627,GO:0030054,GO:0030312,GO:0030529,GO:0031090,GO:0032991,GO:0034645,GO:0043170,GO:0043226,GO:0043228,GO:0043229,GO:0043232,GO:0044237,GO:0044238,GO:0044249,GO:…
CB604826	F532	18	ambient	13	2.25968	-0.902203	0.267624	N.S.	RS4_MAIZE^RS4_MAIZE^Q:32-538,H:1-169^99.408%ID^E:7.06e-121^RecName: Full=40S ribosomal protein S4;^Eukaryota; Viridiplantae; Streptophyta; Embryophyta; Tracheophyta; Spermatophyta; Magnoliophyta; Liliopsida; Poales; Poaceae; PACMAD clade; Panicoideae; Andropogonodae; Andropogoneae; Tripsacinae; Zea	RS4_MAIZE^RS4_MAIZE^Q:11-179,H:1-169^99.408%ID^E:6.35e-121^RecName: Full=40S ribosomal protein S4;^Eukaryota; Viridiplantae; Streptophyta; Embryophyta; Tracheophyta; Spermatophyta; Magnoliophyta; Liliopsida; Poales; Poaceae; PACMAD clade; Panicoideae; Andropogonodae; Andropogoneae; Tripsacinae; Zea	PF08071.9^RS4NT^RS4NT (NUC023) domain^13-49^E:6.9e-20`PF01479.22^S4^S4 domain^60-100^E:3.3e-07`PF00900.17^Ribosomal_S4e^Ribosomal family S4e^105-179^E:2.4e-37	COG1471^(ribosomal) protein	GO:0005840^cellular_component^ribosome`GO:0019843^molecular_function^rRNA binding`GO:0003735^molecular_function^structural constituent of ribosome`GO:0006412^biological_process^translation	GO:0003723^molecular_function^RNA binding	GO:0003674,GO:0003676,GO:0003723,GO:0003735,GO:0005198,GO:0005488,GO:0005575,GO:0005840,GO:0006412,GO:0008150,GO:0008152,GO:0009058,GO:0009059,GO:0009987,GO:0019538,GO:0019843,GO:0030529,GO:0032991,GO:0034645,GO:0043170,GO:0043226,GO:0043228,GO:0043229,GO:0043232,GO:0044237,GO:0044238,GO:0044249,GO:0044260,GO:0044267,GO:0044424,GO:0044444,GO:0044464,GO:0071704,GO:0097159,GO:1901363,GO:1901576
CB604844	F532	4	heated	13	2.65208	0.376345	0.869521	N.S.	ENO1_MAIZE^ENO1_MAIZE^Q:43-174,H:403-446^100%ID^E:1.54e-22^RecName: Full=Enolase 1;^Eukaryota; Viridiplantae; Streptophyta; Embryophyta; Tracheophyta; Spermatophyta; Magnoliophyta; Liliopsida; Poales; Poaceae; PACMAD clade; Panicoideae; Andropogonodae; Andropogoneae; Tripsacinae; Zea	.	.	COG0148^Catalyzes the reversible conversion of 2- phosphoglycerate into phosphoenolpyruvate. It is essential for the degradation of carbohydrates via glycolysis (By similarity)	GO:0000015^cellular_component^phosphopyruvate hydratase complex`GO:0000287^molecular_function^magnesium ion binding`GO:0004634^molecular_function^phosphopyruvate hydratase activity`GO:0006096^biological_process^glycolytic process	.	GO:0000015,GO:0000287,GO:0003674,GO:0003824,GO:0004634,GO:0005488,GO:0005575,GO:0005975,GO:0006082,GO:0006090,GO:0006091,GO:0006096,GO:0008150,GO:0008152,GO:0009056,GO:0009987,GO:0016052,GO:0016829,GO:0016835,GO:0016836,GO:0019752,GO:0032787,GO:0032991,GO:0043167,GO:0043169,GO:0043234,GO:0043436,GO:0044237,GO:0044238,GO:0044281,GO:0044424,GO:0044444,GO:0044445,GO:0044464,GO:0044699,GO:0044710,GO:…
CB604903	F532	4	heated	12	2.71783	-2.92381	0.228593	N.S.	RL273_ARATH^RL273_ARATH^Q:75-464,H:15-135^72.308%ID^E:1.68e-57^RecName: Full=60S ribosomal protein L27-3;^Eukaryota; Viridiplantae; Streptophyta; Embryophyta; Tracheophyta; Spermatophyta; Magnoliophyta; eudicotyledons; Gunneridae; Pentapetalae; rosids; malvids; Brassicales; Brassicaceae; Camelineae; Arabidopsis	RL273_ARATH^RL273_ARATH^Q:25-154,H:15-135^72.308%ID^E:1.79e-58^RecName: Full=60S ribosomal protein L27-3;^Eukaryota; Viridiplantae; Streptophyta; Embryophyta; Tracheophyta; Spermatophyta; Magnoliophyta; eudicotyledons; Gunneridae; Pentapetalae; rosids; malvids; Brassicales; Brassicaceae; Camelineae; Arabidopsis	PF01777.15^Ribosomal_L27e^Ribosomal L27e protein family^68-154^E:2.9e-28	COG2163^(ribosomal) protein	GO:0022625^cellular_component^cytosolic large ribosomal subunit`GO:0022626^cellular_component^cytosolic ribosome`GO:0003735^molecular_function^structural constituent of ribosome`GO:0006412^biological_process^translation	GO:0003735^molecular_function^structural constituent of ribosome`GO:0006412^biological_process^translation`GO:0005622^cellular_component^intracellular`GO:0005840^cellular_component^ribosome	GO:0003674,GO:0003735,GO:0005198,GO:0005575,GO:0005622,GO:0005840,GO:0006412,GO:0008150,GO:0008152,GO:0009058,GO:0009059,GO:0009987,GO:0015934,GO:0019538,GO:0022625,GO:0022626,GO:0030529,GO:0032991,GO:0034645,GO:0043170,GO:0043226,GO:0043228,GO:0043229,GO:0043232,GO:0044237,GO:0044238,GO:0044249,GO:0044260,GO:0044267,GO:0044391,GO:0044422,GO:0044424,GO:0044444,GO:0044445,GO:0044446,GO:0044464,GO:…
CB604904	F635	4	heated	13	2.26213	-2.12502	0.391886	N.S.	FRL4A_ARATH^FRL4A_ARATH^Q:2-538,H:291-459^49.162%ID^E:1.69e-39^RecName: Full=FRIGIDA-like protein 4a;^Eukaryota; Viridiplantae; Streptophyta; Embryophyta; Tracheophyta; Spermatophyta; Magnoliophyta; eudicotyledons; Gunneridae; Pentapetalae; rosids; malvids; Brassicales; Brassicaceae; Camelineae; Arabidopsis	FRL4A_ARATH^FRL4A_ARATH^Q:1-179,H:291-459^54.749%ID^E:9.51e-56^RecName: Full=FRIGIDA-like protein 4a;^Eukaryota; Viridiplantae; Streptophyta; Embryophyta; Tracheophyta; Spermatophyta; Magnoliophyta; eudicotyledons; Gunneridae; Pentapetalae; rosids; malvids; Brassicales; Brassicaceae; Camelineae; Arabidopsis	PF07899.8^Frigida^Frigida-like protein^1-124^E:1.8e-44	ENOG410YC7X^Frigida-like protein	GO:0030154^biological_process^cell differentiation`GO:0009908^biological_process^flower development	.	GO:0003006,GO:0008150,GO:0009791,GO:0009908,GO:0009987,GO:0022414,GO:0030154,GO:0032501,GO:0032502,GO:0044699,GO:0044702,GO:0044707,GO:0044763,GO:0044767,GO:0048367,GO:0048608,GO:0048731,GO:0048856,GO:0048869,GO:0090567
CB605103	F635	18	heated	13	2.48562	1.73255	0.12124	N.S.	ACOC_ORYSJ^ACOC_ORYSJ^Q:568-173,H:767-898^87.121%ID^E:1.27e-75^RecName: Full=Putative aconitate hydratase, cytoplasmic;^Eukaryota; Viridiplantae; Streptophyta; Embryophyta; Tracheophyta; Spermatophyta; Magnoliophyta; Liliopsida; Poales; Poaceae; BOP clade; Oryzoideae; Oryzeae; Oryzinae; Oryza	ACOC_ORYSJ^ACOC_ORYSJ^Q:1-132,H:767-898^87.121%ID^E:9.43e-77^RecName: Full=Putative aconitate hydratase, cytoplasmic;^Eukaryota; Viridiplantae; Streptophyta; Embryophyta; Tracheophyta; Spermatophyta; Magnoliophyta; Liliopsida; Poales; Poaceae; BOP clade; Oryzoideae; Oryzeae; Oryzinae; Oryza	PF00694.16^Aconitase_C^Aconitase C-terminal domain^1-59^E:3.2e-26	COG1048^aconitate hydratase	GO:0005737^cellular_component^cytoplasm`GO:0051539^molecular_function^4 iron, 4 sulfur cluster binding`GO:0003994^molecular_function^aconitate hydratase activity`GO:0046872^molecular_function^metal ion binding`GO:0006097^biological_process^glyoxylate cycle	GO:0008152^biological_process^metabolic process	GO:0003674,GO:0003824,GO:0003994,GO:0005488,GO:0005575,GO:0005737,GO:0005975,GO:0006081,GO:0006082,GO:0006097,GO:0008150,GO:0008152,GO:0009987,GO:0016829,GO:0016835,GO:0016836,GO:0019752,GO:0032787,GO:0043167,GO:0043169,GO:0043436,GO:0044237,GO:0044238,GO:0044262,GO:0044281,GO:0044424,GO:0044464,GO:0044699,GO:0044710,GO:0044723,GO:0044763,GO:0046487,GO:0046872,GO:0051536,GO:0051539,GO:0051540,GO:…
CB605160	F532	18	ambient	13	2.8765	2.13639	0.0825432	N.S.	RS141_MAIZE^RS141_MAIZE^Q:523-311,H:57-127^97.183%ID^E:2.43e-29^RecName: Full=40S ribosomal protein S14;^Eukaryota; Viridiplantae; Streptophyta; Embryophyta; Tracheophyta; Spermatophyta; Magnoliophyta; Liliopsida; Poales; Poaceae; PACMAD clade; Panicoideae; Andropogonodae; Andropogoneae; Tripsacinae; Zea	.	.	COG0100^Located on the platform of the 30S subunit, it bridges several disparate RNA helices of the 16S rRNA. Forms part of the Shine-Dalgarno cleft in the 70S ribosome (By similarity)	GO:0005840^cellular_component^ribosome`GO:0003735^molecular_function^structural constituent of ribosome`GO:0006412^biological_process^translation	.	GO:0003674,GO:0003735,GO:0005198,GO:0005575,GO:0005840,GO:0006412,GO:0008150,GO:0008152,GO:0009058,GO:0009059,GO:0009987,GO:0019538,GO:0030529,GO:0032991,GO:0034645,GO:0043170,GO:0043226,GO:0043228,GO:0043229,GO:0043232,GO:0044237,GO:0044238,GO:0044249,GO:0044260,GO:0044267,GO:0044424,GO:0044444,GO:0044464,GO:0071704,GO:1901576
CB605232	F635	4	ambient	12	2.28655	0.640033	0.292612	N.S.	BBRB_ORYSJ^BBRB_ORYSJ^Q:476-99,H:216-341^85.714%ID^E:2.45e-74^RecName: Full=Barley B recombinant-like protein B;^Eukaryota; Viridiplantae; Streptophyta; Embryophyta; Tracheophyta; Spermatophyta; Magnoliophyta; Liliopsida; Poales; Poaceae; BOP clade; Oryzoideae; Oryzeae; Oryzinae; Oryza	BBRB_ORYSJ^BBRB_ORYSJ^Q:1-106,H:236-341^91.509%ID^E:2.45e-67^RecName: Full=Barley B recombinant-like protein B;^Eukaryota; Viridiplantae; Streptophyta; Embryophyta; Tracheophyta; Spermatophyta; Magnoliophyta; Liliopsida; Poales; Poaceae; BOP clade; Oryzoideae; Oryzeae; Oryzinae; Oryza	PF06217.9^GAGA_bind^GAGA binding protein-like family^1-106^E:3e-75	ENOG410YBIV^GAGA-binding transcriptional activator	GO:0005634^cellular_component^nucleus`GO:0003677^molecular_function^DNA binding`GO:0006355^biological_process^regulation of transcription, DNA-templated`GO:0006351^biological_process^transcription, DNA-templated	.	GO:0003674,GO:0003676,GO:0003677,GO:0005488,GO:0005575,GO:0005634,GO:0006139,GO:0006351,GO:0006355,GO:0006725,GO:0006807,GO:0008150,GO:0008152,GO:0009058,GO:0009059,GO:0009889,GO:0009987,GO:0010468,GO:0010556,GO:0016070,GO:0018130,GO:0019219,GO:0019222,GO:0019438,GO:0031323,GO:0031326,GO:0032774,GO:0034641,GO:0034645,GO:0034654,GO:0043170,GO:0043226,GO:0043227,GO:0043229,GO:0043231,GO:0044237,GO:…
CB605451	F532	18	ambient	12	2.44405	-0.482902	0.0294711	N.S.	Y2060_ARATH^Y2060_ARATH^Q:273-64,H:736-807^65.278%ID^E:6.17e-32^RecName: Full=BTB/POZ domain-containing protein At2g30600;^Eukaryota; Viridiplantae; Streptophyta; Embryophyta; Tracheophyta; Spermatophyta; Magnoliophyta; eudicotyledons; Gunneridae; Pentapetalae; rosids; malvids; Brassicales; Brassicaceae; Camelineae; Arabidopsis`Y2060_ARATH^Y2060_ARATH^Q:403-332,H:714-737^79.167%ID^E:6.17e-32^RecN…	.	.	.	GO:0016567^biological_process^protein ubiquitination	.	GO:0006464,GO:0008150,GO:0008152,GO:0009987,GO:0016567,GO:0019538,GO:0032446,GO:0036211,GO:0043170,GO:0043412,GO:0044237,GO:0044238,GO:0044260,GO:0044267,GO:0070647,GO:0071704
CB616883	F635	4	ambient	12	2.36824	0.479667	0.928223	N.S.	MD36A_ARATH^MD36A_ARATH^Q:471-109,H:198-318^88.43%ID^E:5.21e-73^RecName: Full=Mediator of RNA polymerase II transcription subunit 36a;^Eukaryota; Viridiplantae; Streptophyta; Embryophyta; Tracheophyta; Spermatophyta; Magnoliophyta; eudicotyledons; Gunneridae; Pentapetalae; rosids; malvids; Brassicales; Brassicaceae; Camelineae; Arabidopsis	MD36A_ARATH^MD36A_ARATH^Q:1-121,H:198-318^88.43%ID^E:1.18e-73^RecName: Full=Mediator of RNA polymerase II transcription subunit 36a;^Eukaryota; Viridiplantae; Streptophyta; Embryophyta; Tracheophyta; Spermatophyta; Magnoliophyta; eudicotyledons; Gunneridae; Pentapetalae; rosids; malvids; Brassicales; Brassicaceae; Camelineae; Arabidopsis	PF01269.14^Fibrillarin^Fibrillarin^1-112^E:1.5e-51	COG1889^Involved in pre-rRNA and tRNA processing. Utilizes the methyl donor S-adenosyl-L-methionine to catalyze the site-specific 2'-hydroxyl methylation of ribose moieties in rRNA and tRNA. Site specificity is provided by a guide RNA that base pairs with the substrate. Methylation occurs at a characteristic distance from the sequence involved in base pairing with the guide RNA (By similarity)	GO:0031428^cellular_component^box C/D snoRNP complex`GO:0015030^cellular_component^Cajal body`GO:0016592^cellular_component^mediator complex`GO:0005730^cellular_component^nucleolus`GO:0032040^cellular_component^small-subunit processome`GO:1990259^molecular_function^histone-glutamine methyltransferase activity`GO:0003723^molecular_function^RNA binding`GO:0008649^molecular_function^rRNA methyltrans…	GO:0003723^molecular_function^RNA binding`GO:0008168^molecular_function^methyltransferase activity`GO:0006364^biological_process^rRNA processing`GO:0008033^biological_process^tRNA processing	GO:0000154,GO:0000494,GO:0001510,GO:0003674,GO:0003676,GO:0003723,GO:0003824,GO:0005488,GO:0005575,GO:0005730,GO:0005732,GO:0006139,GO:0006325,GO:0006351,GO:0006355,GO:0006364,GO:0006396,GO:0006399,GO:0006464,GO:0006479,GO:0006725,GO:0006807,GO:0006996,GO:0008033,GO:0008150,GO:0008152,GO:0008168,GO:0008170,GO:0008173,GO:0008213,GO:0008276,GO:0008649,GO:0008757,GO:0009058,GO:0009059,GO:0009451,GO:…
CB616988	F635	4	heated	13	2.43439	-0.347096	0.373943	N.S.	.	.	.	.	.	.	#N/A
CB616997	F532	4	ambient	12	2.75289	0.676515	0.185318	N.S.	ODP23_ARATH^ODP23_ARATH^Q:399-22,H:414-539^77.778%ID^E:2.26e-67^RecName: Full=Dihydrolipoyllysine-residue acetyltransferase component 3 of pyruvate dehydrogenase complex, mitochondrial;^Eukaryota; Viridiplantae; Streptophyta; Embryophyta; Tracheophyta; Spermatophyta; Magnoliophyta; eudicotyledons; Gunneridae; Pentapetalae; rosids; malvids; Brassicales; Brassicaceae; Camelineae; Arabidopsis	ODP23_ARATH^ODP23_ARATH^Q:1-126,H:414-539^77.778%ID^E:1.61e-67^RecName: Full=Dihydrolipoyllysine-residue acetyltransferase component 3 of pyruvate dehydrogenase complex, mitochondrial;^Eukaryota; Viridiplantae; Streptophyta; Embryophyta; Tracheophyta; Spermatophyta; Magnoliophyta; eudicotyledons; Gunneridae; Pentapetalae; rosids; malvids; Brassicales; Brassicaceae; Camelineae; Arabidopsis	PF00198.20^2-oxoacid_dh^2-oxoacid dehydrogenases acyltransferase (catalytic domain)^1-126^E:4.5e-46	COG0508^Dehydrogenase	GO:0005759^cellular_component^mitochondrial matrix`GO:0005739^cellular_component^mitochondrion`GO:0045254^cellular_component^pyruvate dehydrogenase complex`GO:0004742^molecular_function^dihydrolipoyllysine-residue acetyltransferase activity`GO:0006096^biological_process^glycolytic process	GO:0016746^molecular_function^transferase activity, transferring acyl groups`GO:0008152^biological_process^metabolic process	GO:0003674,GO:0003824,GO:0004742,GO:0005575,GO:0005739,GO:0005759,GO:0005975,GO:0006082,GO:0006090,GO:0006091,GO:0006096,GO:0008150,GO:0008152,GO:0009056,GO:0009987,GO:0016052,GO:0016407,GO:0016417,GO:0016418,GO:0016740,GO:0016746,GO:0016747,GO:0019752,GO:0030523,GO:0031974,GO:0032787,GO:0032991,GO:0043226,GO:0043227,GO:0043229,GO:0043231,GO:0043233,GO:0043234,GO:0043436,GO:0044237,GO:0044238,GO:…
CB617004	F532	4	ambient	12	2.66431	1.66744	0.0737446	N.S.	YDJH_ECOLI^YDJH_ECOLI^Q:495-124,H:190-311^31.452%ID^E:7.89e-11^RecName: Full=Uncharacterized sugar kinase YdjH;^Bacteria; Proteobacteria; Gammaproteobacteria; Enterobacteriales; Enterobacteriaceae; Escherichia	YDJH_ECOLI^YDJH_ECOLI^Q:21-139,H:190-306^32.773%ID^E:1.55e-11^RecName: Full=Uncharacterized sugar kinase YdjH;^Bacteria; Proteobacteria; Gammaproteobacteria; Enterobacteriales; Enterobacteriaceae; Escherichia	PF00294.21^PfkB^pfkB family carbohydrate kinase^19-124^E:4.4e-25	COG0524^pfkb domain protein	GO:0004747^molecular_function^ribokinase activity`GO:0006014^biological_process^D-ribose metabolic process	.	GO:0003674,GO:0003824,GO:0004747,GO:0005975,GO:0005996,GO:0006014,GO:0008150,GO:0008152,GO:0016301,GO:0016740,GO:0016772,GO:0016773,GO:0019200,GO:0019321,GO:0044238,GO:0044699,GO:0044710,GO:0044723,GO:0071704
CB617194	F635	4	heated	13	2.40448	-0.475377	0.673831	N.S.	HMGL_IPONI^HMGL_IPONI^Q:531-268,H:36-123^68.182%ID^E:3.42e-34^RecName: Full=HMG1/2-like protein;^Eukaryota; Viridiplantae; Streptophyta; Embryophyta; Tracheophyta; Spermatophyta; Magnoliophyta; eudicotyledons; Gunneridae; Pentapetalae; asterids; lamiids; Solanales; Convolvulaceae; Ipomoeeae; Ipomoea	HMGL_IPONI^HMGL_IPONI^Q:1-96,H:36-131^68.75%ID^E:2.69e-40^RecName: Full=HMG1/2-like protein;^Eukaryota; Viridiplantae; Streptophyta; Embryophyta; Tracheophyta; Spermatophyta; Magnoliophyta; eudicotyledons; Gunneridae; Pentapetalae; asterids; lamiids; Solanales; Convolvulaceae; Ipomoeeae; Ipomoea	PF00505.16^HMG_box^HMG (high mobility group) box^1-70^E:1.9e-23`PF09011.7^HMG_box_2^HMG-box domain^1-69^E:6.5e-14	.	GO:0005634^cellular_component^nucleus`GO:0003677^molecular_function^DNA binding	.	GO:0003674,GO:0003676,GO:0003677,GO:0005488,GO:0005575,GO:0005634,GO:0043226,GO:0043227,GO:0043229,GO:0043231,GO:0044424,GO:0044464,GO:0097159,GO:1901363
CB815521	F635	4	ambient	12	2.40587	1.74018	0.0893875	N.S.	.	.	.	.	.	.	#N/A
CB815841	F635	18	heated	13	2.35563	1.52857	0.201788	N.S.	.	.	.	.	.	.	#N/A
CB815849	F532	4	heated	12	2.55663	-2.00022	0.754035	N.S.	HAT1_MAIZE^HAT1_MAIZE^Q:543-133,H:332-468^91.241%ID^E:5.22e-80^RecName: Full=Histone acetyltransferase type B catalytic subunit;^Eukaryota; Viridiplantae; Streptophyta; Embryophyta; Tracheophyta; Spermatophyta; Magnoliophyta; Liliopsida; Poales; Poaceae; PACMAD clade; Panicoideae; Andropogonodae; Andropogoneae; Tripsacinae; Zea	.	.	ENOG410XPH4^chromatin silencing at telomere	GO:0000781^cellular_component^chromosome, telomeric region`GO:0005737^cellular_component^cytoplasm`GO:0005634^cellular_component^nucleus`GO:0004402^molecular_function^histone acetyltransferase activity`GO:0006348^biological_process^chromatin silencing at telomere	.	GO:0000781,GO:0003674,GO:0003824,GO:0004402,GO:0005575,GO:0005634,GO:0005737,GO:0006342,GO:0006348,GO:0006355,GO:0008080,GO:0008150,GO:0009889,GO:0009890,GO:0009892,GO:0009987,GO:0010468,GO:0010556,GO:0010558,GO:0010605,GO:0010629,GO:0016407,GO:0016410,GO:0016458,GO:0016740,GO:0016746,GO:0016747,GO:0019219,GO:0019222,GO:0031323,GO:0031324,GO:0031326,GO:0031327,GO:0040029,GO:0043226,GO:0043227,GO:…
CB815975	F532	4	heated	12	2.61105	-0.663273	0.17574	N.S.	DYL1_DROME^DYL1_DROME^Q:423-169,H:5-89^67.059%ID^E:4.5e-36^RecName: Full=Dynein light chain 1, cytoplasmic;^Eukaryota; Metazoa; Ecdysozoa; Arthropoda; Hexapoda; Insecta; Pterygota; Neoptera; Endopterygota; Diptera; Brachycera; Muscomorpha; Ephydroidea; Drosophilidae; Drosophila; Sophophora	DYL1_DROME^DYL1_DROME^Q:59-140,H:8-89^68.293%ID^E:3.04e-37^RecName: Full=Dynein light chain 1, cytoplasmic;^Eukaryota; Metazoa; Ecdysozoa; Arthropoda; Hexapoda; Insecta; Pterygota; Neoptera; Endopterygota; Diptera; Brachycera; Muscomorpha; Ephydroidea; Drosophilidae; Drosophila; Sophophora	PF01221.15^Dynein_light^Dynein light chain type 1^56-139^E:1.4e-37	ENOG4111NK2^dynein, light chain	GO:0005814^cellular_component^centriole`GO:0005737^cellular_component^cytoplasm`GO:0005868^cellular_component^cytoplasmic dynein complex`GO:0030286^cellular_component^dynein complex`GO:0005874^cellular_component^microtubule`GO:0042623^molecular_function^ATPase activity, coupled`GO:0045505^molecular_function^dynein intermediate chain binding`GO:0051959^molecular_function^dynein light intermediate …	GO:0007017^biological_process^microtubule-based process`GO:0005875^cellular_component^microtubule associated complex	GO:0000132,GO:0000226,GO:0003006,GO:0003674,GO:0003774,GO:0003824,GO:0005488,GO:0005515,GO:0005575,GO:0005737,GO:0005814,GO:0005868,GO:0005874,GO:0005875,GO:0006914,GO:0006928,GO:0006996,GO:0006997,GO:0007010,GO:0007015,GO:0007017,GO:0007018,GO:0007276,GO:0007281,GO:0007283,GO:0007290,GO:0007291,GO:0007292,GO:0007349,GO:0007423,GO:0007444,GO:0007476,GO:0008150,GO:0008152,GO:0008219,GO:0008407,GO:…
CB816078	F635	4	ambient	13	2.36051	-1.0148	0.681184	N.S.	GT15_ORYSJ^GT15_ORYSJ^Q:510-211,H:318-417^89%ID^E:5.05e-56^RecName: Full=Probable glucuronosyltransferase Os01g0926700;^Eukaryota; Viridiplantae; Streptophyta; Embryophyta; Tracheophyta; Spermatophyta; Magnoliophyta; Liliopsida; Poales; Poaceae; BOP clade; Oryzoideae; Oryzeae; Oryzinae; Oryza	GT15_ORYSJ^GT15_ORYSJ^Q:1-100,H:318-417^89%ID^E:3.24e-57^RecName: Full=Probable glucuronosyltransferase Os01g0926700;^Eukaryota; Viridiplantae; Streptophyta; Embryophyta; Tracheophyta; Spermatophyta; Magnoliophyta; Liliopsida; Poales; Poaceae; BOP clade; Oryzoideae; Oryzeae; Oryzinae; Oryza	.	ENOG410XTFH^Exostosin	GO:0000139^cellular_component^Golgi membrane`GO:0016021^cellular_component^integral component of membrane`GO:0016757^molecular_function^transferase activity, transferring glycosyl groups`GO:0071555^biological_process^cell wall organization	.	GO:0000139,GO:0003674,GO:0003824,GO:0005575,GO:0008150,GO:0009987,GO:0016020,GO:0016021,GO:0016043,GO:0016740,GO:0016757,GO:0031090,GO:0031224,GO:0044422,GO:0044424,GO:0044425,GO:0044431,GO:0044444,GO:0044446,GO:0044464,GO:0045229,GO:0071554,GO:0071555,GO:0071840,GO:0098588
CB816089	F635	18	heated	13	3.41413	1.59727	0.0783861	N.S.	MNB1B_MAIZE^MNB1B_MAIZE^Q:585-439,H:64-112^100%ID^E:7.65e-25^RecName: Full=DNA-binding protein MNB1B;^Eukaryota; Viridiplantae; Streptophyta; Embryophyta; Tracheophyta; Spermatophyta; Magnoliophyta; Liliopsida; Poales; Poaceae; PACMAD clade; Panicoideae; Andropogonodae; Andropogoneae; Tripsacinae; Zea	.	.	COG5648^high mobility group	GO:0005634^cellular_component^nucleus`GO:0003677^molecular_function^DNA binding	.	GO:0003674,GO:0003676,GO:0003677,GO:0005488,GO:0005575,GO:0005634,GO:0043226,GO:0043227,GO:0043229,GO:0043231,GO:0044424,GO:0044464,GO:0097159,GO:1901363
CB816097	F635	4	heated	12	2.49426	0.943363	0.033017	N.S.	.	.	.	.	.	.	#N/A
CB816190	F635	18	ambient	12	2.57927	0.243538	0.0375958	N.S.	PMT8_ARATH^PMT8_ARATH^Q:619-227,H:478-614^63.504%ID^E:1.13e-49^RecName: Full=Probable methyltransferase PMT8;^Eukaryota; Viridiplantae; Streptophyta; Embryophyta; Tracheophyta; Spermatophyta; Magnoliophyta; eudicotyledons; Gunneridae; Pentapetalae; rosids; malvids; Brassicales; Brassicaceae; Camelineae; Arabidopsis	PMT8_ARATH^PMT8_ARATH^Q:1-131,H:478-614^68.613%ID^E:3.83e-62^RecName: Full=Probable methyltransferase PMT8;^Eukaryota; Viridiplantae; Streptophyta; Embryophyta; Tracheophyta; Spermatophyta; Magnoliophyta; eudicotyledons; Gunneridae; Pentapetalae; rosids; malvids; Brassicales; Brassicaceae; Camelineae; Arabidopsis	PF03141.13^Methyltransf_29^Putative S-adenosyl-L-methionine-dependent methyltransferase^2-127^E:2.8e-53	ENOG410YDXK^Methyltransferase	GO:0005768^cellular_component^endosome`GO:0005794^cellular_component^Golgi apparatus`GO:0000139^cellular_component^Golgi membrane`GO:0016021^cellular_component^integral component of membrane`GO:0005802^cellular_component^trans-Golgi network`GO:0005774^cellular_component^vacuolar membrane`GO:0008168^molecular_function^methyltransferase activity	GO:0008168^molecular_function^methyltransferase activity	GO:0000139,GO:0003674,GO:0003824,GO:0005575,GO:0005768,GO:0005774,GO:0005794,GO:0005802,GO:0008168,GO:0016020,GO:0016021,GO:0016740,GO:0016741,GO:0031090,GO:0031224,GO:0043226,GO:0043227,GO:0043229,GO:0043231,GO:0044422,GO:0044424,GO:0044425,GO:0044431,GO:0044437,GO:0044444,GO:0044446,GO:0044464,GO:0098588
CB816312	F532	4	heated	12	3.09965	-2.88343	0.420141	N.S.	PSD1B_ARATH^PSD1B_ARATH^Q:2-541,H:560-739^92.222%ID^E:2.41e-110^RecName: Full=26S proteasome non-ATPase regulatory subunit 1 homolog B;^Eukaryota; Viridiplantae; Streptophyta; Embryophyta; Tracheophyta; Spermatophyta; Magnoliophyta; eudicotyledons; Gunneridae; Pentapetalae; rosids; malvids; Brassicales; Brassicaceae; Camelineae; Arabidopsis	PSD1B_ARATH^PSD1B_ARATH^Q:1-180,H:560-739^92.222%ID^E:2.17e-110^RecName: Full=26S proteasome non-ATPase regulatory subunit 1 homolog B;^Eukaryota; Viridiplantae; Streptophyta; Embryophyta; Tracheophyta; Spermatophyta; Magnoliophyta; eudicotyledons; Gunneridae; Pentapetalae; rosids; malvids; Brassicales; Brassicaceae; Camelineae; Arabidopsis	PF13646.3^HEAT_2^HEAT repeats^52-143^E:2.6e-15`PF01851.19^PC_rep^Proteasome/cyclosome repeat^102-136^E:6.7e-07	COG5116^26s proteasome	GO:0005829^cellular_component^cytosol`GO:0005634^cellular_component^nucleus`GO:0005886^cellular_component^plasma membrane`GO:0000502^cellular_component^proteasome complex`GO:0030234^molecular_function^enzyme regulator activity`GO:0030163^biological_process^protein catabolic process`GO:0042176^biological_process^regulation of protein catabolic process	.	GO:0000502,GO:0003674,GO:0005575,GO:0005634,GO:0005829,GO:0005886,GO:0008150,GO:0008152,GO:0009056,GO:0009057,GO:0009894,GO:0016020,GO:0019222,GO:0019538,GO:0030163,GO:0030234,GO:0032991,GO:0042176,GO:0043170,GO:0043226,GO:0043227,GO:0043229,GO:0043231,GO:0043234,GO:0044238,GO:0044424,GO:0044444,GO:0044464,GO:0050789,GO:0051246,GO:0060255,GO:0065007,GO:0071704,GO:0080090,GO:1901575
CB816389	F635	4	heated	13	2.604	0.251496	0.128127	N.S.	HNRPQ_HUMAN^HNRPQ_HUMAN^Q:76-501,H:165-306^36.364%ID^E:2.36e-18^RecName: Full=Heterogeneous nuclear ribonucleoprotein Q;^Eukaryota; Metazoa; Chordata; Craniata; Vertebrata; Euteleostomi; Mammalia; Eutheria; Euarchontoglires; Primates; Haplorrhini; Catarrhini; Hominidae; Homo	HNRPQ_MOUSE^HNRPQ_MOUSE^Q:3-128,H:181-306^37.795%ID^E:2.16e-16^RecName: Full=Heterogeneous nuclear ribonucleoprotein Q;^Eukaryota; Metazoa; Chordata; Craniata; Vertebrata; Euteleostomi; Mammalia; Eutheria; Euarchontoglires; Glires; Rodentia; Sciurognathi; Muroidea; Muridae; Murinae; Mus; Mus	PF00076.19^RRM_1^RNA recognition motif. (a.k.a. RRM, RBD, or RNP domain)^3-54^E:3.1e-11`PF13893.3^RRM_5^RNA recognition motif. (a.k.a. RRM, RBD, or RNP domain)^3-63^E:0.15`PF00076.19^RRM_1^RNA recognition motif. (a.k.a. RRM, RBD, or RNP domain)^66-132^E:1.5e-06	ENOG410XTJ5^RNA binding motif protein	GO:0071013^cellular_component^catalytic step 2 spliceosome`GO:0070937^cellular_component^CRD-mediated mRNA stability complex`GO:0005737^cellular_component^cytoplasm`GO:0097452^cellular_component^GAIT complex`GO:0071204^cellular_component^histone pre-mRNA 3'end processing complex`GO:0030529^cellular_component^intracellular ribonucleoprotein complex`GO:0016020^cellular_component^membrane`GO:0043025…	GO:0003676^molecular_function^nucleic acid binding	GO:0000166,GO:0001649,GO:0003674,GO:0003676,GO:0003723,GO:0003727,GO:0003729,GO:0003730,GO:0005488,GO:0005575,GO:0005681,GO:0005737,GO:0006139,GO:0006396,GO:0006397,GO:0006417,GO:0006725,GO:0006807,GO:0007623,GO:0008143,GO:0008150,GO:0008152,GO:0008380,GO:0009889,GO:0009890,GO:0009891,GO:0009892,GO:0009893,GO:0009987,GO:0010033,GO:0010468,GO:0010556,GO:0010557,GO:0010558,GO:0010604,GO:0010605,GO:…
CB816631	F532	4	ambient	12	2.47756	1.03013	0.156056	N.S.	.	.	.	.	.	.	#N/A
CB833620	F532	4	heated	12	2.63054	-0.816556	0.570368	N.S.	PDI_MAIZE^PDI_MAIZE^Q:2-343,H:89-202^89.474%ID^E:3.84e-65^RecName: Full=Protein disulfide-isomerase;^Eukaryota; Viridiplantae; Streptophyta; Embryophyta; Tracheophyta; Spermatophyta; Magnoliophyta; Liliopsida; Poales; Poaceae; PACMAD clade; Panicoideae; Andropogonodae; Andropogoneae; Tripsacinae; Zea	PDI_MAIZE^PDI_MAIZE^Q:1-114,H:89-202^89.474%ID^E:3.46e-65^RecName: Full=Protein disulfide-isomerase;^Eukaryota; Viridiplantae; Streptophyta; Embryophyta; Tracheophyta; Spermatophyta; Magnoliophyta; Liliopsida; Poales; Poaceae; PACMAD clade; Panicoideae; Andropogonodae; Andropogoneae; Tripsacinae; Zea	PF00085.17^Thioredoxin^Thioredoxin^2-54^E:6.4e-09	COG0526^Thioredoxin	GO:0005788^cellular_component^endoplasmic reticulum lumen`GO:0003756^molecular_function^protein disulfide isomerase activity`GO:0045454^biological_process^cell redox homeostasis	GO:0045454^biological_process^cell redox homeostasis	GO:0003674,GO:0003756,GO:0003824,GO:0005575,GO:0005788,GO:0008150,GO:0009987,GO:0016853,GO:0016860,GO:0016864,GO:0019725,GO:0031974,GO:0042592,GO:0043233,GO:0044422,GO:0044424,GO:0044432,GO:0044444,GO:0044446,GO:0044464,GO:0044699,GO:0044763,GO:0045454,GO:0050789,GO:0050794,GO:0065007,GO:0065008,GO:0070013
CB833626	F635	4	heated	13	2.44352	-0.563031	0.0393491	N.S.	SPT16_MAIZE^SPT16_MAIZE^Q:2-325,H:852-959^100%ID^E:5.29e-58^RecName: Full=FACT complex subunit SPT16;^Eukaryota; Viridiplantae; Streptophyta; Embryophyta; Tracheophyta; Spermatophyta; Magnoliophyta; Liliopsida; Poales; Poaceae; PACMAD clade; Panicoideae; Andropogonodae; Andropogoneae; Tripsacinae; Zea	SPT16_MAIZE^SPT16_MAIZE^Q:1-181,H:852-1032^98.343%ID^E:3.98e-115^RecName: Full=FACT complex subunit SPT16;^Eukaryota; Viridiplantae; Streptophyta; Embryophyta; Tracheophyta; Spermatophyta; Magnoliophyta; Liliopsida; Poales; Poaceae; PACMAD clade; Panicoideae; Andropogonodae; Andropogoneae; Tripsacinae; Zea	PF08512.9^Rtt106^Histone chaperone Rttp106-like^1-56^E:1e-08	COG5406^Component of the FACT complex, a general chromatin factor that acts to reorganize nucleosomes. The FACT complex is involved in multiple processes that require DNA as a template such as mRNA elongation, DNA replication and DNA repair. During transcription elongation the FACT complex acts as a histone chaperone that both destabilizes and restores nucleosomal structure. It facilitates the pa…	GO:0005694^cellular_component^chromosome`GO:0005634^cellular_component^nucleus`GO:0006281^biological_process^DNA repair`GO:0006260^biological_process^DNA replication`GO:0006355^biological_process^regulation of transcription, DNA-templated`GO:0006351^biological_process^transcription, DNA-templated	.	GO:0005575,GO:0005634,GO:0005694,GO:0006139,GO:0006259,GO:0006260,GO:0006281,GO:0006351,GO:0006355,GO:0006725,GO:0006807,GO:0006950,GO:0006974,GO:0008150,GO:0008152,GO:0009058,GO:0009059,GO:0009889,GO:0009987,GO:0010468,GO:0010556,GO:0016070,GO:0018130,GO:0019219,GO:0019222,GO:0019438,GO:0031323,GO:0031326,GO:0032774,GO:0033554,GO:0034641,GO:0034645,GO:0034654,GO:0043170,GO:0043226,GO:0043227,GO:…
CB833906	F532	18	ambient	13	2.32178	1.28015	0.384286	N.S.	NOP56_MACFA^NOP56_MACFA^Q:552-1,H:237-420^72.283%ID^E:2.21e-92^RecName: Full=Nucleolar protein 56;^Eukaryota; Metazoa; Chordata; Craniata; Vertebrata; Euteleostomi; Mammalia; Eutheria; Euarchontoglires; Primates; Haplorrhini; Catarrhini; Cercopithecidae; Cercopithecinae; Macaca	NOP56_MACFA^NOP56_MACFA^Q:1-184,H:237-420^72.283%ID^E:1.99e-92^RecName: Full=Nucleolar protein 56;^Eukaryota; Metazoa; Chordata; Craniata; Vertebrata; Euteleostomi; Mammalia; Eutheria; Euarchontoglires; Primates; Haplorrhini; Catarrhini; Cercopithecidae; Cercopithecinae; Macaca	PF01798.15^Nop^snoRNA binding domain, fibrillarin^3-170^E:7.7e-68	.	GO:0005737^cellular_component^cytoplasm`GO:0005730^cellular_component^nucleolus`GO:0042254^biological_process^ribosome biogenesis	.	GO:0005575,GO:0005730,GO:0005737,GO:0008150,GO:0022613,GO:0042254,GO:0043226,GO:0043228,GO:0043229,GO:0043232,GO:0044085,GO:0044422,GO:0044424,GO:0044428,GO:0044446,GO:0044464,GO:0071840
CB834014	F635	4	ambient	13	3.75483	-0.357627	0.446336	N.S.	PRP8_MOUSE^PRP8_MOUSE^Q:529-140,H:2206-2335^70%ID^E:1.48e-62^RecName: Full=Pre-mRNA-processing-splicing factor 8;^Eukaryota; Metazoa; Chordata; Craniata; Vertebrata; Euteleostomi; Mammalia; Eutheria; Euarchontoglires; Glires; Rodentia; Sciurognathi; Muroidea; Muridae; Murinae; Mus; Mus	PRP8_MOUSE^PRP8_MOUSE^Q:1-130,H:2206-2335^70%ID^E:2.19e-63^RecName: Full=Pre-mRNA-processing-splicing factor 8;^Eukaryota; Metazoa; Chordata; Craniata; Vertebrata; Euteleostomi; Mammalia; Eutheria; Euarchontoglires; Glires; Rodentia; Sciurognathi; Muroidea; Muridae; Murinae; Mus; Mus	PF08084.8^PROCT^PROCT (NUC072) domain^7-127^E:5.5e-54	COG5178^PRP8 pre-mRNA processing factor 8 homolog (S. cerevisiae)	GO:0071013^cellular_component^catalytic step 2 spliceosome`GO:0016020^cellular_component^membrane`GO:0016607^cellular_component^nuclear speck`GO:0005634^cellular_component^nucleus`GO:0005682^cellular_component^U5 snRNP`GO:0070530^molecular_function^K63-linked polyubiquitin binding`GO:0044822^molecular_function^poly(A) RNA binding`GO:0097157^molecular_function^pre-mRNA intronic binding`GO:0000386^…	.	GO:0000244,GO:0000375,GO:0000377,GO:0000386,GO:0000387,GO:0000398,GO:0002237,GO:0003674,GO:0003676,GO:0003723,GO:0003824,GO:0005488,GO:0005515,GO:0005575,GO:0005634,GO:0005681,GO:0005682,GO:0006139,GO:0006396,GO:0006397,GO:0006725,GO:0006807,GO:0008150,GO:0008152,GO:0008380,GO:0009605,GO:0009607,GO:0009987,GO:0010033,GO:0016020,GO:0016043,GO:0016070,GO:0016071,GO:0016604,GO:0016607,GO:0017069,GO:…
CB885192	F532	4	ambient	12	2.7111	0.811398	0.0623597	N.S.	EIF3H_ARATH^EIF3H_ARATH^Q:353-24,H:228-337^80.909%ID^E:2.57e-44^RecName: Full=Eukaryotic translation initiation factor 3 subunit H {ECO:0000255|HAMAP-Rule:MF_03007};^Eukaryota; Viridiplantae; Streptophyta; Embryophyta; Tracheophyta; Spermatophyta; Magnoliophyta; eudicotyledons; Gunneridae; Pentapetalae; rosids; malvids; Brassicales; Brassicaceae; Camelineae; Arabidopsis	EIF3H_ARATH^EIF3H_ARATH^Q:2-111,H:228-337^80.909%ID^E:1.11e-55^RecName: Full=Eukaryotic translation initiation factor 3 subunit H {ECO:0000255|HAMAP-Rule:MF_03007};^Eukaryota; Viridiplantae; Streptophyta; Embryophyta; Tracheophyta; Spermatophyta; Magnoliophyta; eudicotyledons; Gunneridae; Pentapetalae; rosids; malvids; Brassicales; Brassicaceae; Camelineae; Arabidopsis	.	ENOG410XSR9^Component of the eukaryotic translation initiation factor 3 (eIF-3) complex, which is involved in protein synthesis and, together with other initiation factors, stimulates binding of mRNA and methionyl-tRNAi to the 40S ribosome (By similarity)	GO:0005829^cellular_component^cytosol`GO:0016282^cellular_component^eukaryotic 43S preinitiation complex`GO:0033290^cellular_component^eukaryotic 48S preinitiation complex`GO:0005852^cellular_component^eukaryotic translation initiation factor 3 complex`GO:0042788^cellular_component^polysomal ribosome`GO:0003743^molecular_function^translation initiation factor activity`GO:0009738^biological_proces…	.	GO:0001101,GO:0001731,GO:0003674,GO:0003676,GO:0003723,GO:0003743,GO:0005488,GO:0005575,GO:0005829,GO:0005840,GO:0005852,GO:0006417,GO:0006446,GO:0007165,GO:0008135,GO:0008150,GO:0009719,GO:0009725,GO:0009733,GO:0009737,GO:0009738,GO:0009743,GO:0009744,GO:0009746,GO:0009749,GO:0009755,GO:0009889,GO:0009891,GO:0009893,GO:0010033,GO:0010468,GO:0010556,GO:0010557,GO:0010604,GO:0010608,GO:0010628,GO:…
CB885334	F532	4	heated	12	2.74878	-1.26994	0.348232	N.S.	APBLA_ARATH^APBLA_ARATH^Q:1-555,H:452-639^75%ID^E:3.26e-98^RecName: Full=Beta-adaptin-like protein A;^Eukaryota; Viridiplantae; Streptophyta; Embryophyta; Tracheophyta; Spermatophyta; Magnoliophyta; eudicotyledons; Gunneridae; Pentapetalae; rosids; malvids; Brassicales; Brassicaceae; Camelineae; Arabidopsis	APBLA_ARATH^APBLA_ARATH^Q:1-185,H:452-639^75%ID^E:2.94e-98^RecName: Full=Beta-adaptin-like protein A;^Eukaryota; Viridiplantae; Streptophyta; Embryophyta; Tracheophyta; Spermatophyta; Magnoliophyta; eudicotyledons; Gunneridae; Pentapetalae; rosids; malvids; Brassicales; Brassicaceae; Camelineae; Arabidopsis	PF01602.17^Adaptin_N^Adaptin N terminal region^6-100^E:6e-11	COG5096^The coatomer is a cytosolic protein complex that binds to dilysine motifs and reversibly associates with Golgi non- clathrin-coated vesicles, which further mediate biosynthetic protein transport from the ER, via the Golgi up to the trans Golgi network. Coatomer complex is required for budding from Golgi membranes, and is essential for the retrograde Golgi-to-ER transport of dilysine-tagge…	GO:0030131^cellular_component^clathrin adaptor complex`GO:0030665^cellular_component^clathrin-coated vesicle membrane`GO:0005794^cellular_component^Golgi apparatus`GO:0043424^molecular_function^protein histidine kinase binding`GO:0008565^molecular_function^protein transporter activity`GO:0006886^biological_process^intracellular protein transport`GO:0016192^biological_process^vesicle-mediated tran…	GO:0006886^biological_process^intracellular protein transport`GO:0016192^biological_process^vesicle-mediated transport`GO:0030117^cellular_component^membrane coat	GO:0003674,GO:0005215,GO:0005488,GO:0005515,GO:0005575,GO:0005794,GO:0006810,GO:0006886,GO:0008104,GO:0008150,GO:0008565,GO:0012506,GO:0015031,GO:0016020,GO:0016192,GO:0019899,GO:0019900,GO:0019901,GO:0022892,GO:0030117,GO:0030119,GO:0030131,GO:0030659,GO:0030662,GO:0030665,GO:0031090,GO:0032991,GO:0033036,GO:0043226,GO:0043227,GO:0043229,GO:0043231,GO:0043234,GO:0043424,GO:0044422,GO:0044424,GO:…
CB885512	F532	4	heated	12	2.64639	-0.33821	0.702024	N.S.	Y5129_ARATH^Y5129_ARATH^Q:1-534,H:423-600^85.393%ID^E:1.22e-88^RecName: Full=Probable LRR receptor-like serine/threonine-protein kinase At5g10290;^Eukaryota; Viridiplantae; Streptophyta; Embryophyta; Tracheophyta; Spermatophyta; Magnoliophyta; eudicotyledons; Gunneridae; Pentapetalae; rosids; malvids; Brassicales; Brassicaceae; Camelineae; Arabidopsis	Y5129_ARATH^Y5129_ARATH^Q:1-178,H:423-600^85.393%ID^E:1.55e-102^RecName: Full=Probable LRR receptor-like serine/threonine-protein kinase At5g10290;^Eukaryota; Viridiplantae; Streptophyta; Embryophyta; Tracheophyta; Spermatophyta; Magnoliophyta; eudicotyledons; Gunneridae; Pentapetalae; rosids; malvids; Brassicales; Brassicaceae; Camelineae; Arabidopsis	PF00069.22^Pkinase^Protein kinase domain^1-140^E:2.8e-14`PF07714.14^Pkinase_Tyr^Protein tyrosine kinase^1-142^E:1.4e-13	COG0515^Serine Threonine protein kinase	GO:0016021^cellular_component^integral component of membrane`GO:0005886^cellular_component^plasma membrane`GO:0005524^molecular_function^ATP binding`GO:0004674^molecular_function^protein serine/threonine kinase activity	GO:0004672^molecular_function^protein kinase activity`GO:0005524^molecular_function^ATP binding`GO:0006468^biological_process^protein phosphorylation	GO:0000166,GO:0001882,GO:0001883,GO:0003674,GO:0003824,GO:0004672,GO:0004674,GO:0005488,GO:0005524,GO:0005575,GO:0005886,GO:0006464,GO:0006468,GO:0006793,GO:0006796,GO:0008150,GO:0008152,GO:0009987,GO:0016020,GO:0016021,GO:0016301,GO:0016310,GO:0016740,GO:0016772,GO:0016773,GO:0017076,GO:0019538,GO:0030554,GO:0031224,GO:0032549,GO:0032550,GO:0032553,GO:0032555,GO:0032559,GO:0035639,GO:0036094,GO:…
CB885585	F635	18	heated	13	2.45833	2.03418	0.401687	N.S.	IF62_ARATH^IF62_ARATH^Q:591-43,H:57-239^89.617%ID^E:1.81e-119^RecName: Full=Eukaryotic translation initiation factor 6-2 {ECO:0000255|HAMAP-Rule:MF_03132};^Eukaryota; Viridiplantae; Streptophyta; Embryophyta; Tracheophyta; Spermatophyta; Magnoliophyta; eudicotyledons; Gunneridae; Pentapetalae; rosids; malvids; Brassicales; Brassicaceae; Camelineae; Arabidopsis	IF62_ARATH^IF62_ARATH^Q:1-183,H:57-239^89.617%ID^E:1.63e-119^RecName: Full=Eukaryotic translation initiation factor 6-2 {ECO:0000255|HAMAP-Rule:MF_03132};^Eukaryota; Viridiplantae; Streptophyta; Embryophyta; Tracheophyta; Spermatophyta; Magnoliophyta; eudicotyledons; Gunneridae; Pentapetalae; rosids; malvids; Brassicales; Brassicaceae; Camelineae; Arabidopsis	PF01912.15^eIF-6^eIF-6 family^1-147^E:1.5e-63	COG1976^Binds to the 60S ribosomal subunit and prevents its association with the 40S ribosomal subunit to form the 80S initiation complex in the cytoplasm	GO:0005829^cellular_component^cytosol`GO:0005730^cellular_component^nucleolus`GO:0005634^cellular_component^nucleus`GO:0043023^molecular_function^ribosomal large subunit binding`GO:0043022^molecular_function^ribosome binding`GO:0003743^molecular_function^translation initiation factor activity`GO:0071215^biological_process^cellular response to abscisic acid stimulus`GO:0009793^biological_process^e…	GO:0043022^molecular_function^ribosome binding`GO:0042256^biological_process^mature ribosome assembly	GO:0001101,GO:0003006,GO:0003674,GO:0003676,GO:0003723,GO:0003743,GO:0005488,GO:0005575,GO:0005634,GO:0005730,GO:0005829,GO:0006996,GO:0008135,GO:0008150,GO:0009719,GO:0009725,GO:0009737,GO:0009790,GO:0009793,GO:0009987,GO:0010033,GO:0016043,GO:0022414,GO:0022607,GO:0022613,GO:0022618,GO:0032502,GO:0032870,GO:0033993,GO:0034622,GO:0042221,GO:0042255,GO:0042256,GO:0042273,GO:0043021,GO:0043022,GO:…
CB885936	F532	4	ambient	12	2.58295	0.809427	0.107798	N.S.	TLP7_ORYSJ^TLP7_ORYSJ^Q:66-347,H:116-209^84.043%ID^E:5.2e-48^RecName: Full=Tubby-like F-box protein 7;^Eukaryota; Viridiplantae; Streptophyta; Embryophyta; Tracheophyta; Spermatophyta; Magnoliophyta; Liliopsida; Poales; Poaceae; BOP clade; Oryzoideae; Oryzeae; Oryzinae; Oryza	.	.	ENOG410XQFT^tubby like protein	GO:0035091^molecular_function^phosphatidylinositol binding	.	GO:0003674,GO:0005488,GO:0005543,GO:0008289,GO:0035091,GO:0043167,GO:0043168
CB886083	F532	4	heated	12	2.8855	-1.26181	0.710473	N.S.	EF1A_MAIZE^EF1A_MAIZE^Q:345-64,H:343-436^94.681%ID^E:7.45e-56^RecName: Full=Elongation factor 1-alpha;^Eukaryota; Viridiplantae; Streptophyta; Embryophyta; Tracheophyta; Spermatophyta; Magnoliophyta; Liliopsida; Poales; Poaceae; PACMAD clade; Panicoideae; Andropogonodae; Andropogoneae; Tripsacinae; Zea	.	.	COG5256^This protein promotes the GTP-dependent binding of aminoacyl-tRNA to the A-site of ribosomes during protein biosynthesis (By similarity)	GO:0005737^cellular_component^cytoplasm`GO:0005525^molecular_function^GTP binding`GO:0003924^molecular_function^GTPase activity`GO:0003746^molecular_function^translation elongation factor activity	.	GO:0000166,GO:0001882,GO:0001883,GO:0003674,GO:0003676,GO:0003723,GO:0003746,GO:0003824,GO:0003924,GO:0005488,GO:0005525,GO:0005575,GO:0005737,GO:0008135,GO:0016462,GO:0016787,GO:0016817,GO:0016818,GO:0017076,GO:0017111,GO:0019001,GO:0032549,GO:0032550,GO:0032553,GO:0032555,GO:0032561,GO:0035639,GO:0036094,GO:0043167,GO:0043168,GO:0044424,GO:0044464,GO:0097159,GO:0097367,GO:1901265,GO:1901363
CD001118	F532	4	heated	12	2.79548	-3.36751	0.358926	N.S.	KTNA1_ARATH^KTNA1_ARATH^Q:448-80,H:401-523^87.805%ID^E:1.54e-70^RecName: Full=Katanin p60 ATPase-containing subunit A1 {ECO:0000255|HAMAP-Rule:MF_03023};^Eukaryota; Viridiplantae; Streptophyta; Embryophyta; Tracheophyta; Spermatophyta; Magnoliophyta; eudicotyledons; Gunneridae; Pentapetalae; rosids; malvids; Brassicales; Brassicaceae; Camelineae; Arabidopsis	KTNA1_ARATH^KTNA1_ARATH^Q:11-133,H:401-523^87.805%ID^E:7.17e-72^RecName: Full=Katanin p60 ATPase-containing subunit A1 {ECO:0000255|HAMAP-Rule:MF_03023};^Eukaryota; Viridiplantae; Streptophyta; Embryophyta; Tracheophyta; Spermatophyta; Magnoliophyta; eudicotyledons; Gunneridae; Pentapetalae; rosids; malvids; Brassicales; Brassicaceae; Camelineae; Arabidopsis	PF09336.7^Vps4_C^Vps4 C terminal oligomerisation domain^86-131^E:2.2e-11	ENOG410XPN7^katanin p60	GO:0005737^cellular_component^cytoplasm`GO:0005874^cellular_component^microtubule`GO:0005524^molecular_function^ATP binding`GO:0008568^molecular_function^microtubule-severing ATPase activity`GO:0043622^biological_process^cortical microtubule organization`GO:0000226^biological_process^microtubule cytoskeleton organization`GO:0051013^biological_process^microtubule severing`GO:0009825^biological_pro…	.	GO:0000166,GO:0000226,GO:0000902,GO:0000904,GO:0001882,GO:0001883,GO:0003674,GO:0003824,GO:0005488,GO:0005524,GO:0005575,GO:0005737,GO:0005874,GO:0006996,GO:0007010,GO:0007017,GO:0008150,GO:0008568,GO:0009653,GO:0009825,GO:0009832,GO:0009987,GO:0010091,GO:0016043,GO:0016049,GO:0016462,GO:0016787,GO:0016817,GO:0016818,GO:0016887,GO:0017076,GO:0017111,GO:0030554,GO:0030865,GO:0031122,GO:0032502,GO:…
CD001167	F532	4	ambient	13	2.49079	0.157299	0.715795	N.S.	BH049_ARATH^BH049_ARATH^Q:8-481,H:265-415^61.585%ID^E:2.82e-50^RecName: Full=Transcription factor bHLH49;^Eukaryota; Viridiplantae; Streptophyta; Embryophyta; Tracheophyta; Spermatophyta; Magnoliophyta; eudicotyledons; Gunneridae; Pentapetalae; rosids; malvids; Brassicales; Brassicaceae; Camelineae; Arabidopsis	BH049_ARATH^BH049_ARATH^Q:3-160,H:265-415^61.585%ID^E:2.54e-50^RecName: Full=Transcription factor bHLH49;^Eukaryota; Viridiplantae; Streptophyta; Embryophyta; Tracheophyta; Spermatophyta; Magnoliophyta; eudicotyledons; Gunneridae; Pentapetalae; rosids; malvids; Brassicales; Brassicaceae; Camelineae; Arabidopsis	PF00010.23^HLH^Helix-loop-helix DNA-binding domain^62-109^E:2.2e-07	ENOG410YG35^Transcription factor	GO:0005634^cellular_component^nucleus`GO:0003677^molecular_function^DNA binding`GO:0003700^molecular_function^transcription factor activity, sequence-specific DNA binding`GO:0040008^biological_process^regulation of growth`GO:0006355^biological_process^regulation of transcription, DNA-templated`GO:0006351^biological_process^transcription, DNA-templated	GO:0046983^molecular_function^protein dimerization activity	GO:0001071,GO:0003674,GO:0003676,GO:0003677,GO:0003700,GO:0005488,GO:0005515,GO:0005575,GO:0005634,GO:0006139,GO:0006351,GO:0006355,GO:0006725,GO:0006807,GO:0008150,GO:0008152,GO:0009058,GO:0009059,GO:0009889,GO:0009987,GO:0010468,GO:0010556,GO:0016070,GO:0018130,GO:0019219,GO:0019222,GO:0019438,GO:0031323,GO:0031326,GO:0032774,GO:0034641,GO:0034645,GO:0034654,GO:0040008,GO:0043170,GO:0043226,GO:…
CD001243	F532	18	heated	13	2.48763	1.66142	0.245947	N.S.	AL221_ARATH^AL221_ARATH^Q:170-604,H:1-151^77.483%ID^E:1.35e-63^RecName: Full=Aldehyde dehydrogenase 22A1;^Eukaryota; Viridiplantae; Streptophyta; Embryophyta; Tracheophyta; Spermatophyta; Magnoliophyta; eudicotyledons; Gunneridae; Pentapetalae; rosids; malvids; Brassicales; Brassicaceae; Camelineae; Arabidopsis	AL221_ARATH^AL221_ARATH^Q:1-145,H:1-151^77.483%ID^E:1.4e-75^RecName: Full=Aldehyde dehydrogenase 22A1;^Eukaryota; Viridiplantae; Streptophyta; Embryophyta; Tracheophyta; Spermatophyta; Magnoliophyta; eudicotyledons; Gunneridae; Pentapetalae; rosids; malvids; Brassicales; Brassicaceae; Camelineae; Arabidopsis	PF00171.19^Aldedh^Aldehyde dehydrogenase family^56-143^E:7e-14	COG1012^Dehydrogenase	GO:0005783^cellular_component^endoplasmic reticulum`GO:0005576^cellular_component^extracellular region`GO:0004029^molecular_function^aldehyde dehydrogenase (NAD) activity	GO:0016491^molecular_function^oxidoreductase activity`GO:0008152^biological_process^metabolic process`GO:0055114^biological_process^oxidation-reduction process	GO:0003674,GO:0003824,GO:0004029,GO:0005575,GO:0005576,GO:0005783,GO:0008150,GO:0008152,GO:0016491,GO:0016620,GO:0016903,GO:0043226,GO:0043227,GO:0043229,GO:0043231,GO:0044424,GO:0044444,GO:0044464,GO:0044699,GO:0044710,GO:0055114
CD001310	F532	4	heated	12	2.98188	-1.93034	0.611235	N.S.	GLU2B_ORYSI^GLU2B_ORYSI^Q:517-251,H:527-614^83.146%ID^E:1.72e-42^RecName: Full=Glucosidase 2 subunit beta;^Eukaryota; Viridiplantae; Streptophyta; Embryophyta; Tracheophyta; Spermatophyta; Magnoliophyta; Liliopsida; Poales; Poaceae; BOP clade; Oryzoideae; Oryzeae; Oryzinae; Oryza	.	.	ENOG410XPE3^protein kinase C substrate	GO:0005783^cellular_component^endoplasmic reticulum`GO:0030244^biological_process^cellulose biosynthetic process`GO:0042742^biological_process^defense response to bacterium`GO:0048193^biological_process^Golgi vesicle transport`GO:0009086^biological_process^methionine biosynthetic process`GO:0006491^biological_process^N-glycan processing`GO:0000394^biological_process^RNA splicing, via endonucleoly…	.	GO:0000096,GO:0000097,GO:0000271,GO:0000394,GO:0005575,GO:0005783,GO:0005975,GO:0005976,GO:0006073,GO:0006082,GO:0006139,GO:0006396,GO:0006491,GO:0006520,GO:0006555,GO:0006725,GO:0006790,GO:0006807,GO:0006810,GO:0006950,GO:0006952,GO:0008150,GO:0008152,GO:0008380,GO:0008652,GO:0009058,GO:0009059,GO:0009066,GO:0009067,GO:0009086,GO:0009250,GO:0009311,GO:0009605,GO:0009607,GO:0009617,GO:0009987,GO:…
CD001433	F532	18	ambient	13	2.35171	2.3326	0.0739762	N.S.	.	.	.	.	.	.	#N/A
CD001529	F532	4	ambient	12	2.54494	0.807562	0.507286	N.S.	XPOT_ORYSJ^XPOT_ORYSJ^Q:523-416,H:945-980^80.556%ID^E:3.47e-11^RecName: Full=Exportin-T;^Eukaryota; Viridiplantae; Streptophyta; Embryophyta; Tracheophyta; Spermatophyta; Magnoliophyta; Liliopsida; Poales; Poaceae; BOP clade; Oryzoideae; Oryzeae; Oryzinae; Oryza	.	.	ENOG410XZDZ^tRNA nucleus export receptor which facilitates tRNA translocation across the nuclear pore complex. Involved in pre- tRNA splicing, probably by affecting the interaction of pre-tRNA with splicing endonuclease (By similarity)	GO:0005737^cellular_component^cytoplasm`GO:0005829^cellular_component^cytosol`GO:0016363^cellular_component^nuclear matrix`GO:0005643^cellular_component^nuclear pore`GO:0015932^molecular_function^nucleobase-containing compound transmembrane transporter activity`GO:0008536^molecular_function^Ran GTPase binding`GO:0000049^molecular_function^tRNA binding`GO:0009793^biological_process^embryo developm…	.	GO:0000049,GO:0003006,GO:0003674,GO:0003676,GO:0003723,GO:0005215,GO:0005488,GO:0005515,GO:0005575,GO:0005643,GO:0005737,GO:0005829,GO:0006139,GO:0006399,GO:0006405,GO:0006406,GO:0006409,GO:0006464,GO:0006497,GO:0006498,GO:0006499,GO:0006606,GO:0006725,GO:0006807,GO:0006810,GO:0006886,GO:0006913,GO:0006950,GO:0007165,GO:0008033,GO:0008104,GO:0008150,GO:0008152,GO:0008536,GO:0009266,GO:0009314,GO:…
CD001730	F532	4	heated	12	3.18627	-0.745299	0.124933	N.S.	TLC1_SOLTU^TLC1_SOLTU^Q:43-483,H:485-630^63.946%ID^E:2.07e-50^RecName: Full=Plastidic ATP/ADP-transporter;^Eukaryota; Viridiplantae; Streptophyta; Embryophyta; Tracheophyta; Spermatophyta; Magnoliophyta; eudicotyledons; Gunneridae; Pentapetalae; asterids; lamiids; Solanales; Solanaceae; Solanoideae; Solaneae; Solanum	TLC1_SOLTU^TLC1_SOLTU^Q:1-132,H:500-630^62.121%ID^E:4.31e-42^RecName: Full=Plastidic ATP/ADP-transporter;^Eukaryota; Viridiplantae; Streptophyta; Embryophyta; Tracheophyta; Spermatophyta; Magnoliophyta; eudicotyledons; Gunneridae; Pentapetalae; asterids; lamiids; Solanales; Solanaceae; Solanoideae; Solaneae; Solanum	PF03219.11^TLC^TLC ATP/ADP transporter^1-73^E:5e-25	COG3202^carrier protein	GO:0031969^cellular_component^chloroplast membrane`GO:0016021^cellular_component^integral component of membrane`GO:0005524^molecular_function^ATP binding`GO:0005471^molecular_function^ATP:ADP antiporter activity	GO:0005471^molecular_function^ATP:ADP antiporter activity`GO:0005524^molecular_function^ATP binding`GO:0006810^biological_process^transport`GO:0016021^cellular_component^integral component of membrane	GO:0000166,GO:0000295,GO:0001882,GO:0001883,GO:0003674,GO:0005215,GO:0005337,GO:0005346,GO:0005347,GO:0005471,GO:0005488,GO:0005524,GO:0005575,GO:0006810,GO:0008150,GO:0008509,GO:0008514,GO:0015075,GO:0015211,GO:0015215,GO:0015216,GO:0015217,GO:0015291,GO:0015297,GO:0015301,GO:0015605,GO:0015932,GO:0016020,GO:0016021,GO:0017076,GO:0022804,GO:0022857,GO:0022891,GO:0022892,GO:0030554,GO:0031090,GO:…
CD058577	F532	4	ambient	12	2.36256	1.34015	0.322164	N.S.	PERK1_ARATH^PERK1_ARATH^Q:492-73,H:494-636^62.937%ID^E:2.11e-43^RecName: Full=Proline-rich receptor-like protein kinase PERK1;^Eukaryota; Viridiplantae; Streptophyta; Embryophyta; Tracheophyta; Spermatophyta; Magnoliophyta; eudicotyledons; Gunneridae; Pentapetalae; rosids; malvids; Brassicales; Brassicaceae; Camelineae; Arabidopsis	PERK1_ARATH^PERK1_ARATH^Q:1-161,H:494-651^61.585%ID^E:1.22e-59^RecName: Full=Proline-rich receptor-like protein kinase PERK1;^Eukaryota; Viridiplantae; Streptophyta; Embryophyta; Tracheophyta; Spermatophyta; Magnoliophyta; eudicotyledons; Gunneridae; Pentapetalae; rosids; malvids; Brassicales; Brassicaceae; Camelineae; Arabidopsis	.	COG0515^Serine Threonine protein kinase	GO:0016021^cellular_component^integral component of membrane`GO:0005886^cellular_component^plasma membrane`GO:0005524^molecular_function^ATP binding`GO:0004672^molecular_function^protein kinase activity`GO:0004674^molecular_function^protein serine/threonine kinase activity`GO:0046777^biological_process^protein autophosphorylation`GO:0009620^biological_process^response to fungus`GO:0009611^biologi…	.	GO:0000166,GO:0001882,GO:0001883,GO:0003674,GO:0003824,GO:0004672,GO:0004674,GO:0005488,GO:0005524,GO:0005575,GO:0005886,GO:0006464,GO:0006468,GO:0006793,GO:0006796,GO:0006950,GO:0008150,GO:0008152,GO:0009605,GO:0009607,GO:0009611,GO:0009620,GO:0009987,GO:0016020,GO:0016021,GO:0016301,GO:0016310,GO:0016740,GO:0016772,GO:0016773,GO:0017076,GO:0019538,GO:0030554,GO:0031224,GO:0032549,GO:0032550,GO:…
CD058688	F532	4	heated	12	2.82103	-0.724369	0.88798	N.S.	AMSH1_ARATH^AMSH1_ARATH^Q:201-500,H:7-107^55.446%ID^E:6.18e-27^RecName: Full=AMSH-like ubiquitin thioesterase 1;^Eukaryota; Viridiplantae; Streptophyta; Embryophyta; Tracheophyta; Spermatophyta; Magnoliophyta; eudicotyledons; Gunneridae; Pentapetalae; rosids; malvids; Brassicales; Brassicaceae; Camelineae; Arabidopsis	AMSH1_ARATH^AMSH1_ARATH^Q:11-110,H:7-107^55.446%ID^E:1.32e-27^RecName: Full=AMSH-like ubiquitin thioesterase 1;^Eukaryota; Viridiplantae; Streptophyta; Embryophyta; Tracheophyta; Spermatophyta; Magnoliophyta; eudicotyledons; Gunneridae; Pentapetalae; rosids; malvids; Brassicales; Brassicaceae; Camelineae; Arabidopsis	PF08969.8^USP8_dimer^USP8 dimerisation domain^18-101^E:3.8e-08	COG1310^Component of the eukaryotic translation initiation factor 3 (eIF-3) complex, which is involved in protein synthesis and, together with other initiation factors, stimulates binding of mRNA and methionyl-tRNAi to the 40S ribosome (By similarity)	GO:0005737^cellular_component^cytoplasm`GO:0016020^cellular_component^membrane`GO:0046872^molecular_function^metal ion binding`GO:0008237^molecular_function^metallopeptidase activity`GO:0071108^biological_process^protein K48-linked deubiquitination`GO:0070536^biological_process^protein K63-linked deubiquitination	.	GO:0003674,GO:0003824,GO:0005488,GO:0005575,GO:0005737,GO:0006464,GO:0008150,GO:0008152,GO:0008233,GO:0008237,GO:0009987,GO:0016020,GO:0016579,GO:0016787,GO:0019538,GO:0036211,GO:0043167,GO:0043169,GO:0043170,GO:0043412,GO:0044237,GO:0044238,GO:0044260,GO:0044267,GO:0044424,GO:0044464,GO:0046872,GO:0070011,GO:0070536,GO:0070646,GO:0070647,GO:0071108,GO:0071704
CD058852	F532	4	ambient	13	2.6412	0.651518	0.216883	N.S.	ITPK2_ORYSJ^ITPK2_ORYSJ^Q:214-459,H:1-80^62.195%ID^E:1.33e-22^RecName: Full=Inositol-tetrakisphosphate 1-kinase 2 {ECO:0000305};^Eukaryota; Viridiplantae; Streptophyta; Embryophyta; Tracheophyta; Spermatophyta; Magnoliophyta; Liliopsida; Poales; Poaceae; BOP clade; Oryzoideae; Oryzeae; Oryzinae; Oryza	.	.	ENOG4110KIK^inositol-tetrakisphosphate 1-kinase	GO:0005783^cellular_component^endoplasmic reticulum`GO:0005524^molecular_function^ATP binding`GO:0047325^molecular_function^inositol tetrakisphosphate 1-kinase activity`GO:0052726^molecular_function^inositol-1,3,4-trisphosphate 5-kinase activity`GO:0052725^molecular_function^inositol-1,3,4-trisphosphate 6-kinase activity`GO:0000287^molecular_function^magnesium ion binding`GO:0032957^biological_pr…	.	GO:0000166,GO:0000287,GO:0001882,GO:0001883,GO:0003674,GO:0003824,GO:0005488,GO:0005524,GO:0005575,GO:0005783,GO:0006066,GO:0006793,GO:0006796,GO:0008150,GO:0008152,GO:0009987,GO:0016301,GO:0016740,GO:0016772,GO:0016773,GO:0017076,GO:0019637,GO:0019751,GO:0030554,GO:0032549,GO:0032550,GO:0032553,GO:0032555,GO:0032559,GO:0032957,GO:0035639,GO:0036094,GO:0043167,GO:0043168,GO:0043169,GO:0043226,GO:…
CD058951	F635	18	heated	13	2.52614	1.33468	0.377096	N.S.	.	.	.	.	.	.	#N/A
CD484247	F635	4	ambient	12	2.14358	0.646875	0.159614	N.S.	H2A_MAIZE^H2A_MAIZE^Q:551-204,H:19-134^93.966%ID^E:1.79e-54^RecName: Full=Histone H2A;^Eukaryota; Viridiplantae; Streptophyta; Embryophyta; Tracheophyta; Spermatophyta; Magnoliophyta; Liliopsida; Poales; Poaceae; PACMAD clade; Panicoideae; Andropogonodae; Andropogoneae; Tripsacinae; Zea	H2A_MAIZE^H2A_MAIZE^Q:1-127,H:19-145^94.488%ID^E:7.01e-79^RecName: Full=Histone H2A;^Eukaryota; Viridiplantae; Streptophyta; Embryophyta; Tracheophyta; Spermatophyta; Magnoliophyta; Liliopsida; Poales; Poaceae; PACMAD clade; Panicoideae; Andropogonodae; Andropogoneae; Tripsacinae; Zea	PF00125.21^Histone^Core histone H2A/H2B/H3/H4^7-84^E:1.7e-12`PF00808.20^CBFD_NFYB_HMF^Histone-like transcription factor (CBF/NF-Y) and archaeal histone^20-83^E:0.00018`PF16211.2^Histone_H2A_C^C-terminus of histone H2A^88-120^E:9e-17	.	GO:0000786^cellular_component^nucleosome`GO:0005634^cellular_component^nucleus`GO:0003677^molecular_function^DNA binding	GO:0003677^molecular_function^DNA binding	GO:0000786,GO:0003674,GO:0003676,GO:0003677,GO:0005488,GO:0005575,GO:0005634,GO:0032991,GO:0032993,GO:0043226,GO:0043227,GO:0043229,GO:0043231,GO:0043234,GO:0044422,GO:0044424,GO:0044427,GO:0044446,GO:0044464,GO:0044815,GO:0097159,GO:1901363,GO:1990104
CD484254	F635	18	heated	13	2.45668	2.58458	0.0621094	N.S.	GID8_DICDI^GID8_DICDI^Q:217-600,H:25-152^64.844%ID^E:4.72e-53^RecName: Full=Glucose-induced degradation protein 8 homolog;^Eukaryota; Amoebozoa; Mycetozoa; Dictyosteliida; Dictyostelium	GID8_DICDI^GID8_DICDI^Q:1-120,H:33-152^65.833%ID^E:1.88e-51^RecName: Full=Glucose-induced degradation protein 8 homolog;^Eukaryota; Amoebozoa; Mycetozoa; Dictyosteliida; Dictyostelium	PF08513.8^LisH^LisH^1-25^E:1.2e-07`PF10607.6^CLTH^CTLH/CRA C-terminal to LisH motif domain^36-117^E:4.3e-22	ENOG410XRG3^GID complex subunit 8 homolog (S. cerevisiae)	GO:0005634^cellular_component^nucleus	GO:0005515^molecular_function^protein binding	GO:0003674,GO:0005488,GO:0005515,GO:0005575,GO:0005634,GO:0043226,GO:0043227,GO:0043229,GO:0043231,GO:0044424,GO:0044464
[truncated: 781 more rows]

## Sheet: S1B_GO_enrichment
description	category	over_represented_pvalue	under_represented_pvalue	numDEInCat	numInCat	term	ontology	go_term
A. gerardii enriched	GO:0008285	0.00644517	1	2	2	negative regulation of cell proliferation	BP	BP negative regulation of cell proliferation
A. gerardii enriched	GO:0004857	0.00709087	1	2	2	enzyme inhibitor activity	MF	MF enzyme inhibitor activity
A. gerardii enriched	GO:0008081	0.00720064	1	2	2	phosphoric diester hydrolase activity	MF	MF phosphoric diester hydrolase activity
A. gerardii enriched	GO:0003725	0.00720064	1	2	2	double-stranded RNA binding	MF	MF double-stranded RNA binding
A. gerardii enriched	GO:0048519	0.0146096	0.995432	9	50	negative regulation of biological process	BP	BP negative regulation of biological process
A. gerardii enriched	GO:0010506	0.0162593	0.999578	2	3	regulation of autophagy	BP	BP regulation of autophagy
A. gerardii enriched	GO:0048523	0.0172824	0.995344	7	35	negative regulation of cellular process	BP	BP negative regulation of cellular process
[truncated: 43 more rows]

## Sheet: S2A_Ag_plot_contrast
microarray_id	dye	spp	date	temp	log10.intensity	log2.exp.ratio.corrected	p.value.gene.specific	descr	sprot_Top_BLASTX_hit	sprot_Top_BLASTP_hit	Pfam	eggnog	gene_ontology_blast	gene_ontology_pfam	GOTERMS
[truncated: 1,148 more rows]

[truncated: 4 more sheets: S2B_Ag_GO_enrichment, S3A_Sn_plot_contrast, S3B_Sn_GO_enrichment, S4_Ag_temp_contrast]
